# Supplementary material for: Multi-omics integration reveals shared genetic architecture between metabolic markers and gray matter atrophy in Alzheimer’s Disease
Source: J Prev Alzheimers Dis. 2026 Jan 1;13(2):100452. doi: 10.1016/j.tjpad.2025.100452 (PMC12869038; doi:10.1016/j.tjpad.2025.100452)
Supplement: Supplementary file 2 [file mmc2.xlsx]

## Sheet: Sheet1
Table S1. Demographic and clinical characteristics of the studies included in meta-analysis.
Studies	Alzheimer's disease					HC		Software	MRI field	FWHM	Threshold
	Diagnosis	Diagnosis（criteria）	Samples(F)	Age(Y)	duration(Y)	Samples(F)	Age(Y)
Blanc et al.(2016)	AD	NA	27(7)	69.3	NA	33(18)	72.4	SPM8	3.0T	8	FWE,p≤ 0.05
Moon et al.(2016a)	AD	DSM-IV-TR/NINCDS-ADRDA	11(6)	73	NA	10(7)	70.7	SPM8	3.0T	8	p<0.001
Moon et al.(2016b)	AD	DSM-IV-TR/NINCDS-ADRDA	11(6)	73	NA	10(7)	70.7	SPM8	3.0T	8	p<0.001
Rodríguez-Aranda et al.(2016)	AD	DSM-IV/ NINCDS-ADRDA	18(9)	64.94	NA	24(9)	66.21	FSL	1.5T	7.5	p < 0.05
Colloby et al.(2017)	AD	NA	47(14)	79	NA	39(14)	77	SPM8	3.0T	8	FWE,p<0.05
Roquet et al.(2017a)	AD	NA	16(5)	75.3	NA	22(12)	65.6	SPM8	3.0T	8	p< 0.05
Roquet et al.(2017b)	mild-AD	NA	28(19)	74.1	NA	22(12)	65.6	SPM8	3.0T	8	p< 0.05
Jia et al.(2018)	AD	NINDS-ADRDA	50(28)	71.26	NA	50(28)	70.16	SPM8	3.0T	8	FWE,p<0.000001
Vipin et al.(2018a)	AD	NIA-AA	30(11)	69.07	NA	51(25)	66.23	SPM12	3.0T	8	uncorrected,p<0.001
Vipin et al.(2018b)	AD	NIA-AA	30(11)	69.07	NA	51(25)	66.23	SPM12	3.0T	8	uncorrected,p<0.001
Liechti et al.(2019)	AD	NINCDS-ADRDA	24(12)	72.4	NA	27(16)	71.5	SPM12	3.0T	8	FWE,p<0.05
Slachevsky et al.(2019)	AD	NINCDS-ADRDA	33(20)	73.09	NA	29(20)	72.03	FSL	1.5T	8	FWE,p<0.05
Chishiki et al.(2020a)	EOAD	NA	12(4)	62.4	4.3(3.4)	49(33)	64.8	SPM12	3.0T/1.5T	8	uncorrected,p<0.001; FWE,p<0.001
Chishiki et al.(2020b)	LOAD	NINCDS-ADRDA	65(48)	77.7	1.3(1.9)	49(33)	64.8	SPM12	3.0T/1.5T	8	uncorrected,p< 0.001, FWE,p<0.001
Fumagalli et al.(2020)	AD	NA	30(22)	68.93	NA	15(7)	69.51	SPM12	3.0T	6	FWE,p<0.05
Hiscox et al.(2020)	AD	NA	12(7)	77.2	NA	12(6)	69.4	SPM	3.0T	8	uncorrected,p<0.001
Manuel et al.(2020)	AD	NA	12(5)	65.5	5.1(3.1)	15(10)	65.7	SPM12	3.0T	8	uncorrected,p<0.001
Morris et al.(2020)	AD	NA	23(11)	76.3	NA	32(18)	74	SPM12	3.0T	10	FWE,p<0.05
Wu et al.(2020)	AD	NINCDS-ADRDA	20(9)	67.15	NA	22(9)	68.41	SPM8	3.0T	8	FDR,p<0.01
Caso et al.(2021)	AD	NA	26(17)	71.1	3.5(1.9)	20(11)	69.6	SPM12	3.0T	NA	FWE,P < 0.05
Guo et al.(2021)	AD	NINCDS-ADRDA	101(81)	75.28	NA	97(66)	65.23	SPM12	3.0T	8	FWE,P < 0.01
Jorge et al.(2021)	AD	NINCDS-ADRDA	20(10)	66.25	NA	17(8)	65.24	SPM12	3.0T	8	FDR,p<0.005
Nemoto et al.(2021)	AD	DSM-IV	69(36)	71.58	NA	38(28)	71.03	SPM12	3.0T/1.5T	8	FWE,p<0.05
Van de Mortel et al.(2021)	AD	NINCDS-ADRDA	239(122)	75.4	NA	351(189)	75	SPM12	3.0T	8	FWE,p<0.05
Cui et al.(2022)	AD	NA	29(17)	58.31	3.59(1.70)	20(7)	54.95	SPM12	3.0T	8	FWE,P<0.05
Dai et al.(2023)	AD	NINCDS-ADRDA	15(8)	72.8	NA	26(11)	72.77	SPM8	3.0T	8	FWE,voxel p<0.001 and cluster p<0.05
Kindler et al.(2023)	AD	NIA-AA	41(21)	72.22	NA	87(47)	71.94	SPM12	3.0T/1.5T	6	FWE,p<0.001
Wan et al.(2023)	AD	NIA-AA	47(30)	65	NA	52(22)	62.5	SPM8	3.0T	NA	FWE,p<0.05
Saha et al.(2024)	AD	NINDS-AIREN	83(39)	73.1	NA	85(38)	74.4	SPM12	3.0T	8	FWE,p<0.05
Frisoni et al.(2002)	AD	NINCDS-ADRDA	29(23)	74	NA	26(17)	69	SPM99	1.5T	8	corrected for multiple comparisons p<0.05
Busatto et al.(2003)	AD	NINCDS-ADRDA	14(5)	72.2	NA	14(6)	69.4	SPM99	1.5T	8	uncorrected,p<0.001
Ishii et al. (2005a)	EOAD	NINCDS-ADRDA	30(22)	60.2	NA	30(20)	59.6	SPM99	1.5T	12	corrected,p<0.05
Ishii et al.(2005b)	EOAD	NINCDS-ADRDA	30(22)	71.5	NA	30(20)	71.4	SPM99	1.5T	12	corrected,p<0.05
Shiino et al.(2006)	AD	NINCDS-ADRDA	37	71.1	NA	88(48)	68.7	NA	1.5T	12	corrected,p< 0.05
Di Paola et al.(2007)	AD	NINCDS-ADRDA	18(14)	64.3	NA	18(14)	65.4	SPM2	1.5T	8	FWE,p≤0.05
Hämäläinen et al.(2007)	AD	NINCDS-ADRDA	15(10)	73.1	NA	21(17)	71.2	SPM5	1.5T	12	corrected,p<0.05
Whitwell et al.(2007)	AD	NINCDS-ADRDA	38(22)	65.3	5.3	38(22)	65.9	SPM2	1.5T	8	corrected,p<0.05
Kanda et al.(2008)	AD	NINCDS-ADRDA	20	65	NA	20	65.2	SPM2	1.5T	12	corrected,p<0.01
Ibrahim et al.(2009)	AD	NINCDS-ADRDA	21(11)	73.67	NA	23(18)	66.7	SPM5	1.5T	10	FDR,p<0.005
Guo et al.(2010)	AD	NINCDS-ADRDA	13(7)	72.1	NA	14(8)	70.4	SPM2	3.0T	8	corrected,p< 0.05
Serra et al.(2010)	AD	NINCDS-ADRDA	9(6)	72.4	NA	13(4)	64.1	SPM5	3.0T	12	corrected,p< 0.05
Dos Santos et al.(2011)	AD	NINCDS-ADRDA	34(23)	70.32	NA	32(17)	68.69	SPM2	1.5T	10	FWE,voxel p<0.001 and cluster p< 0.05
Lehmann et al.(2011)	AD	NINCDS-ADRDA	30(16)	69.2	NA	50(33)	63.7	SPM5	1.5T	6	FDR,p<0.05,
Rami et al.(2011a)	AD	NINCDS-ADRDA	14	71.6	NA	24	71.4	SPM5	3.0T	8	uncorrected ,p<0.0001
Rami et al.(2011b)	AD	NINCDS-ADRDA	32	75.5	NA	24	71.4	SPM5	3.0T	8	uncorrected ,p<0.0001
Teipel et al.(2012)	AD	NINCDS-ADRDA	137(79)	72.5	NA	143(72)	69.2	SPM8	3.0T/1.5T	8	uncorrected ,p<0.001
Bernard et al.(2014)	AD	NINCDS-ADRDA	25(16)	76.1	NA	319(190)	72.8	SPM8	1.5T	8	corrected,p<0.05
Samuraki et al.(2007)	mild-AD	NINCDS-ADRDA	39(20)	68.03	NA	73(36)	66.78	SPM2	1.5T	12	corrected for multiple comparisons p<0.05
Rabinovici et al.(2007)	AD	NINCDS-ADRDA	11(6)	64.5	NA	40(23)	63.5	SPM2	1.5T	12	FWE,p≤0.05
Bozzali et al.(2006)	AD	NINCDS-ADRDA	22(11)	67.9	NA	20(13)	65.8	SPM2	1.5T	12	corrected,p<0.05
Hirata et al.(2005)	AD	NINCDS-ADRDA	61(29)	70.6	NA	82(43)	70.1	SPM2	1.0T	NA	corrected for multiple comparisons p<0.001
Boxer et al.(2003)	AD	NINCDS-ADRDA	11(3)	69.6	NA	15(8)	65.1	SPM5	1.5T	12	corrected for multiple comparisons p<0.05
Brenneis et al.(2004)	AD	DSM-IV /NINCDS-ADRDA	10(3)	73.1	NA	10(6)	65.1	SPM99	1.5T	8	corrected,p<0.05
Hirao et al.(2006)	AD	NINCDS-ADRDA	61(29)	70.6	NA	61(31)	70.2	SPM2	1.0T	12	corrected for multiple comparisons p<0.001
Baxter et al.(2006)	AD	NINCDS-ADRDA	15(4)	75.5	NA	15(8)	76.4	SPM2	1.5T	8	uncorrected,p<0.0001
Abbreviations: ADRDA, Alzheimer's Disease and Related Disorders Association; AD, Alzheimer's disease; DSM-IV, Diagnostic and Statistical Manual of Mental Disorders, Fourth Edition; DSM-IV-TR, Diagnostic and Statistical Manual of Mental Disorders, Fourth Edition, Text Revision; EOAD, Early-Onset Alzheimer’s Disease; F, female; FDR, False Discovery Rate correction; FWHM, Full Width at Half Maximum;…
Reference [1] Blanc F, Colloby S J, Cretin B, et al. Grey matter atrophy in prodromal stage of dementia with Lewy bodies and Alzheimer's disease [J]. Alzheimers Research & Therapy, 2016, 8. [2] Moon C M, Kim B C, Jeong G W. Effects of donepezil on brain morphometric and metabolic changes in patients with Alzheimer's disease: A DARTEL-based VBM and <SUP>1</SUP>H-MRS [J]. Magnetic Resonance Imaging…

## Sheet: Sheet2
Table S2. The demographic information of each donor in the AHBA dataset.
Donor ID	Race	Gender	Age	Hemisphere
H0351.2001	Black/African American	Male	24	L + R
H0351.2002	Black/African American	Male	39	L + R
H0351.1009	White/Caucasian	Male	57	L
H0351.1012	White/Caucasian	Male	31	L
H0351.1015	Hispanic	Female	49	L
H0351.1016	White/Caucasian	Male	55	L
Abbreviations: AHBA, Allen Human Brain Atlas; ID, identification; L, left; R, right.

## Sheet: Sheet3
Table S3. Meta-analysis results on the subgroup of FWHM studies.
Brain region	SDM-Z	P-value	Peak MNI coordinates	Cluster size(voxels)	Heterogeneity test		Egger’s test
			X Y Z		Q (P-value)	I² (%)	P-value
AD<control groups
STG_R/MTG_R/SMG_R	-8.41	0.0001	16,-4,-20	11307	21.24(0.94)	31.98	0.77
Hipp_L/PHG_L/Ins_L	-6.95	0.0001	-30,-6,-30	4556	25.86( 0.80)	19.47	0.84
ITG_R	-4.21	0.041	58,-42,-20	10	21.44(0.934)	1.16	0.75
Abbreviations: Hipp,Hippocampus; Ins, Insular Cortex; ITG, Inferior Temporal Gyrus; MNI, Montreal Neurological Institute; MTG, Middle Temporal Gyrus; PHG, Parahippocampal Gyrus; Q, Cochran’s Q statistic; SDM, seed-based d mapping; STG, Superior Temporal Gyrus; SMG, Supramarginal Gyrus; L, Left; R, Right.

## Sheet: Sheet4
Table S4. Meta-analysis results on the subgroup of MRI with 3.0T filed studies.
Brain region	SDM-Z	P-value	Peak MNI coordinates	Cluster size (voxels)	Heterogeneity test		Egger’s test
			X Y Z		Q (P-value)	I² (%)	P-value
AD<control groups
STG_R/MTG_R/SMG_R	-7.73	0.0001	16,-4,-20	4039	17.78(0.88)	36.43	0.65
Hipp_L/PHG_L	-4.67	0.004	-20,-6,-16	1003	79.47(0.00)	77.4	0.04
Abbreviations: Amy, Amygdala; Hipp, Hippocampus; MNI, Montreal Neurological Institute; MTG, Middle Temporal Gyrus; PHG, Parahippocampal Gyrus; Q, Cochran’s Q statistic; SDM, seed-based d mapping; STG, Superior Temporal Gyrus; SMG, Supramarginal Gyrus; L, Left; R, Right.

## Sheet: Sheet5
Table S5. Results of Meta-regression results in AD
Variable	Brain region	SDM-Z	P-value	Peak MNI coordinates	Cluster size(voxels)
				X Y Z
Mean age	Bilateral PCUN	3.21	0	4,-54,40	305
	IPL_L	3.34	0.01	-50,-54,38	60
	PreC_R	3.52	0.02	42,6,34	17
Male fraction	HIP_L,AMYG	2.44	0.03	-20,-10,-16	69
	TPOmid	3.16	0.01	-56,-10,-14	59
Abbreviations: AMYG, Amygdala; HIP, Hippocampus; IPL, Inferior Parietal Lobule; MNI, Montreal Neurological Institute; PCUN, Precuneus; PreC, Precentral; TPOmid, Temporal_Mid; L, Left; R, Right.
								1

## Sheet: Sheet6
Table S6. PLS1+ set with significantly positive z scores derived from PLS regression.
PLS1+ genes	z scores
CDR2L	25.5074
SERTAD4-AS1	21.8351
SPSB1	19.1848
SLC38A2	18.9221
ADSSL1	18.7974
GPAT3	18.7246
MX1	17.9384
CPXM2	17.8551
EPN3	17.7099
CFL2	17.6649
HS3ST5	17.5906
EIF5A2	17.5689
AMPD3	17.2503
NT5DC1	17.213
RBMS1	17.1804
CDKN1B	17.1159
SDSL	17.1057
ABTB2	17.0759
RET	16.9336
LDLRAD4	16.881
FRMD5	16.8368
ESRRG	16.6742
ELOVL7	16.6659
NEAT1	16.5585
CPPED1	16.5049
LURAP1L	16.4799
PIF1	16.3868
THAP10	16.372
LRPAP1	16.3686
TRAK2	16.3219
MITF	16.2984
BCAT1	16.2296
SPP1	16.2172
RAMP3	16.1948
MGST2	16.1321
KANK4	16.0892
LAPTM4B	16.0058
DCBLD2	15.9564
MYC	15.9158
KLHL24	15.8984
MYH7B	15.7654
ADAM23	15.7169
TTC39A	15.6519
ANK1	15.6423
CNDP1	15.5718
STARD9	15.5381
PTPRD-AS1	15.4921
FER1L4	15.4621
HOXD1	15.4471
ENDOD1	15.4353
KCTD9	15.4235
CAST	15.2989
PXK	15.26
DLL1	15.2279
SELENOP	15.1928
ACAN	15.1752
PAQR8	15.1562
SYT2	15.1488
ZSCAN9	15.0242
DMBT1	15.0059
CRABP1	14.9709
EYA4	14.8252
PLCL1	14.8106
TSEN15	14.7647
JPT2	14.7225
SSH3	14.7074
MCAM	14.6964
SV2C	14.6793
RHBDL3	14.6445
SYT15	14.6402
TRPC3	14.6125
FLT3	14.5894
LGI2	14.5722
DIP2B	14.5714
ARHGEF16	14.5407
PLCB4	14.5111
HAPLN4	14.5101
CTSZ	14.4849
MYO1D	14.4723
MPC1	14.4331
PLEKHH3	14.4296
ERMP1	14.4016
REPIN1	14.3914
PLEKHG1	14.3795
PBX3	14.359
UPP1	14.3398
FAM222A	14.3394
ENPP6	14.3272
PLEKHF1	14.3182
RNF13	14.2888
PLEKHH1	14.2884
SLC5A11	14.2728
ITGB1	14.2706
EPB41	14.2451
MPP1	14.2271
CACNA2D2	14.2147
PRR5L	14.2094
DNAJC22	14.1943
GJB1	14.19
GPCPD1	14.1872
BHLHE41	14.1813
NIPAL3	14.1437
LCA5	14.1295
COL9A3	14.1256
IP6K2	14.125
TBC1D12	14.1045
SLC31A2	14.1017
FAM71E1	14.0682
SLC16A6	14.0265
SEC14L5	14.005
TSPAN8	13.9786
ANXA3	13.9778
PCSK6	13.9773
SLC45A3	13.9302
ZFYVE19	13.9196
SLC39A13	13.8906
IVNS1ABP	13.89
SLC35A4	13.8606
SLC24A2	13.8475
MAG	13.8143
PPP1R3B	13.7917
ERRFI1	13.7812
NEFH	13.7454
LINC01102	13.6619
TMEM140	13.6436
TF	13.6177
RILP	13.6121
FA2H	13.6092
SHD	13.5903
DEXI	13.5877
RERGL	13.581
KCNA2	13.5782
NSRP1	13.5586
LIPE	13.5547
COL4A4	13.5271
SLC2A1	13.5239
APIP	13.5052
ITGA2	13.4999
ANKS6	13.4618
ASB13	13.4394
ESYT1	13.405
QDPR	13.3979
SLC39A8	13.3531
NR3C1	13.3139
ARHGAP9	13.3012
ZNF664	13.2971
SPCS2	13.292
WASHC4	13.2472
FGFR2	13.2204
RPGR	13.217
LGI3	13.1942
NFKB1	13.1708
KEAP1	13.1691
RHOBTB2	13.1601
MYLK	13.1375
HPN	13.1303
PPTC7	13.1271
ADAMTS4	13.123
SEMA4D	13.0978
PVALB	13.0964
TRMT10A	13.0731
HR	13.0669
SPART	13.0656
PTPRH	13.0585
CAPN3	13.0436
ELOVL1	13.039
TCTEX1D1	13.0361
IFNLR1	13.0228
HSD11B1	12.9995
LDLRAP1	12.9971
SCRT1	12.9876
CERCAM	12.9313
PCDH12	12.9223
CARNS1	12.9191
SLCO4A1	12.9187
RAB7B	12.9184
STON1	12.8954
SLC38A1	12.882
FNTA	12.8414
CERS2	12.8408
SCN1B	12.8309
ACYP2	12.808
HEG1	12.7484
SLC20A2	12.739
PLPP1	12.7238
CREBRF	12.7143
CHADL	12.7013
KIAA1324L	12.7
STRN	12.685
CCDC39	12.6674
MAP6D1	12.6524
USP13	12.6465
LOC284454	12.6382
LYPD5	12.6369
KDELC1	12.6279
GSTT1	12.6263
ONECUT2	12.6086
DCUN1D2	12.6066
FOLH1B	12.6005
P2RX6	12.5808
PDCL3	12.5738
PPIL3	12.5596
SYNE4	12.5374
SYPL1	12.5261
USP54	12.506
ALDH1A3	12.4791
BRCA1	12.4532
FAXDC2	12.4472
LEAP2	12.4363
ANGPTL2	12.4355
SPAG4	12.4162
PLP1	12.3975
2024-09-04	12.3863
SLC44A1	12.3738
GJC2	12.3554
EMB	12.3516
MBOAT1	12.3474
SEMA6D	12.3415
ASTN2	12.3399
ADPRHL1	12.3358
MMP15	12.331
AIF1L	12.306
NUDT5	12.2672
SLC12A2	12.266
TMEM63A	12.2457
RAB37	12.2386
C9orf3	12.2385
RASSF2	12.236
AZGP1	12.2263
MAGI2-AS3	12.1941
GPR37	12.1834
RAD54B	12.1793
ITM2A	12.1717
MYBL1	12.1667
CAMTA1	12.1664
TCHH	12.1563
FMN1	12.1533
FDX1	12.1285
ECM1	12.1215
MTHFD2	12.1185
CNKSR3	12.1125
MOG	12.0496
ZNF284	12.0232
RHBDL2	12.02
TNFRSF12A	12.0198
GLTP	12.0115
KNG1	12
TPBG	11.9986
PLXDC1	11.9937
KIF13B	11.9897
MVP	11.9832
IDI2-AS1	11.9706
LINC01137	11.961
IER2	11.9582
HERPUD1	11.9571
MYL12A	11.9545
VAMP1	11.9379
NDE1	11.9351
CAVIN1	11.9323
AMDHD1	11.9313
ZIC1	11.9211
KCNC1	11.9069
KCNJ2	11.8834
SMIM6	11.8801
NRG1	11.8677
C4orf33	11.8647
LINC01637	11.8507
SNHG1	11.8149
RBKS	11.8061
NXPE3	11.7808
FBXO32	11.7714
DDX39A	11.7548
CLDND1	11.7539
PLCD4	11.7538
ANXA5	11.7353
2024-09-12	11.7335
COX14	11.7239
GPR108	11.7153
IGFBP2	11.7115
ACTN4	11.7108
PHF8	11.7093
GNAS	11.7025
CCNB1IP1	11.7014
PRUNE2	11.6964
RNF130	11.6856
TRIP11	11.6821
TMEM184C	11.6755
GUCA2B	11.6514
SCN1A	11.6411
LOC100507507	11.638
C12orf49	11.6377
LRRC38	11.6261
TMEM165	11.6251
LINC01578	11.6242
TMTC4	11.617
EMCN	11.6164
GAL3ST1	11.5988
PIM3	11.5978
ITIH5	11.5898
SLC25A13	11.5885
IP6K3	11.5856
TMC6	11.5708
PLPP2	11.568
TSPAN9	11.5645
DENND1B	11.5529
ATP11A	11.5454
RRNAD1	11.5143
DEPTOR	11.508
OSBPL2	11.4997
EXTL2	11.498
TRIM58	11.4924
CDH7	11.4862
COL4A5	11.4861
TMEM144	11.4819
TBC1D19	11.4755
LCP2	11.4722
PLOD3	11.4704
LOC105374727	11.46
ST6GALNAC1	11.4516
DDX3Y	11.4467
ESRRA	11.4262
RBPJ	11.4248
PDCL3P4	11.4199
ZDHHC2	11.4173
OSBPL1A	11.414
QRFPR	11.3959
DMKN	11.378
ZNF493	11.3772
PLA2R1	11.3744
TFEB	11.3458
RGS6	11.3364
TIMM23B	11.3361
FGF9	11.3358
IRF2BP2	11.3345
AK2	11.3312
FAM43A	11.3305
PLD1	11.3291
PCP4L1	11.3132
ICK	11.3083
EBF1	11.308
SPTSSB	11.2938
LAMA2	11.2893
CA14	11.2722
KCNAB3	11.2663
GADD45B	11.2586
ZBTB1	11.2585
RELL1	11.254
CNTN2	11.2465
MARF1	11.2423
SPAG9	11.2415
PPARGC1A	11.2372
TMEM235	11.2331
CKMT2	11.2149
GMPR	11.207
SERTAD4	11.2041
EML2	11.2016
CPNE9	11.1995
NFIC	11.1988
UGT8	11.1951
OSBPL5	11.1935
NINJ2	11.1757
PMEPA1	11.1706
ACSS2	11.1703
CHD1L	11.1673
SNRNP35	11.1669
C17orf75	11.1647
ASPRV1	11.1591
CRYBA2	11.1525
FZD6	11.1499
FAM214A	11.1417
HSPB8	11.1274
EDNRA	11.1127
CCNI	11.1067
ZNF630	11.0908
KCNH6	11.0767
RELL2	11.0672
PPA1	11.0627
NKX6-1	11.0475
G0S2	11.0407
GLDN	11.0403
SPOPL	11.0372
OSGEPL1	11.0348
TUBD1	11.0309
CLEC2L	11.0076
EFNA5	11.0063
OGDHL	11.0025
CAVIN2	10.9979
MYO15A	10.997
MAP2K3	10.9934
SDHAF2	10.9915
REEP3	10.9904
LSS	10.9827
MYO1E	10.9778
ATG3	10.975
RADIL	10.9615
CPM	10.9608
DDHD1	10.9549
NSG1	10.9534
CPLX1	10.9516
KCNH8	10.9428
PIP4K2A	10.9402
FBXO33	10.9141
TMEM204	10.911
PACRG-AS3	10.8937
LOC100506388	10.8903
HMGB2	10.8741
CCNE2	10.8728
TJAP1	10.8658
ST3GAL6-AS1	10.8453
USP16	10.8311
PHLDA3	10.8266
RMI1	10.8222
ADGRE5	10.8155
RCAN2	10.8006
RABGGTB	10.7656
INA	10.7639
TMEM125	10.7602
AKAP12	10.7452
DDIT3	10.7409
MYO9B	10.7407
ANLN	10.7345
DLC1	10.7308
SLC5A6	10.7223
SOX17	10.7215
PAG1	10.7205
VEZF1	10.7166
FRYL	10.7119
KLHL21	10.7025
POGK	10.6921
FGR	10.6756
SMOC2	10.6739
RHOG	10.6734
FZD10	10.6701
SYNM	10.666
KIAA0355	10.6633
C1RL	10.6591
PPM1A	10.6524
CRYBG3	10.6514
LGR5	10.6482
GPR62	10.6152
ATP7A	10.613
MAN2A1	10.6106
UPF3A	10.6001
KLK6	10.583
SMIM3	10.5825
AAAS	10.5821
COX17	10.5818
COL7A1	10.5763
LOC100128239	10.5735
C3orf18	10.5658
IFNGR1	10.5612
RIMKLA	10.5606
MGAT5	10.556
CDK2AP1	10.5541
SAP30L	10.5454
TEX26	10.5433
IPW	10.5311
GNG11	10.5304
FBN1	10.5299
MTUS1	10.5296
RNF125	10.5268
TTLL11	10.521
TTC39B	10.5192
CCDC146	10.5172
VAV3	10.5047
RSRC1	10.5044
RRS1	10.498
ST8SIA1	10.4979
EVI2A	10.4742
MRPL48	10.4693
HPSE2	10.4692
STK39	10.4659
HSD17B4	10.463
IFIT5	10.4609
MPP5	10.4574
TCIM	10.4482
SEMA4C	10.4481
DNAJC4	10.4467
PEPD	10.4393
IDH3G	10.4303
NPC1	10.4244
MROH5	10.4205
AVPI1	10.4186
PMP22	10.411
LOXL2	10.4066
LAG3	10.4036
NET1	10.4023
TBC1D16	10.3996
RORA	10.3983
MIGA1	10.3982
IL6ST	10.3973
CMYA5	10.3948
SOAT1	10.3867
MCF2	10.3866
RCL1	10.3855
MOB3B	10.3795
LITAF	10.3793
MED11	10.3718
KANK3	10.3554
TRIM59	10.3471
PHLDB2	10.3432
ANKRD37	10.3264
MBNL2	10.3219
MECOM	10.3135
ZBED3	10.2988
FGF18	10.2923
TMEM206	10.2921
EMILIN2	10.2859
SLC10A3	10.2819
CMAHP	10.2776
MINDY1	10.2602
MTCL1	10.2585
MTMR2	10.2539
CTSL	10.2529
PRPSAP1	10.2527
LYPLA1	10.2441
TMC7	10.2419
SCAMP3	10.2397
HAGLROS	10.2173
PLIN3	10.2094
DPY19L1	10.2083
FZD5	10.2073
DACH1	10.203
NCAPD2	10.2012
TGFBR1	10.1989
ENPP2	10.1933
NUB1	10.189
MKX	10.1861
SLC25A5	10.1851
CRYBB1	10.1839
TBX2-AS1	10.1811
ACER3	10.1721
INSM2	10.1676
PHLDA2	10.1618
CD9	10.1617
EPB41L3	10.1571
NCOA3	10.1098
PPP1R14A	10.1029
WDR20	10.097
MSH6	10.0958
LUZP1	10.0799
POU6F2	10.0738
KLHL20	10.0644
CTSV	10.0565
CAMK2G	10.0536
LOC729737	10.0294
PLEKHG3	10.0241
PHACTR4	10.0215
INIP	10.0155
BTBD16	10.0143
KCNS3	10.0122
GK5	10.0117
C3orf58	10.0042
MINDY3	9.98251
FAN1	9.98227
IFI27	9.98182
DPH3	9.97654
CDS1	9.96478
ADD1	9.96024
PTH1R	9.95927
HSPB6	9.95896
GTF2IRD1	9.95203
GPR4	9.95043
FLT1	9.94614
DHRS7	9.94387
PI16	9.93543
ENPP4	9.93381
ANP32B	9.93295
NOSTRIN	9.93235
CCDC9B	9.93229
MRPS31	9.92914
ZNF385A	9.92591
PCNA	9.91837
AKT1S1	9.91828
MXI1	9.90028
SYCP2	9.87713
FAM13A-AS1	9.87653
SHC4	9.87495
PRSS56	9.8704
LDB3	9.8683
FASTKD1	9.86792
ALDH1A1	9.86658
MFAP3L	9.86625
SIAE	9.85851
VEGFA	9.84869
SERPINB9	9.84593
CDH19	9.84228
ST18	9.84067
MRRF	9.83662
MAP9	9.83498
AR	9.83279
METAP2	9.82336
POMC	9.82025
SAP30	9.80452
AKAP7	9.80274
DUSP1	9.79377
HAPLN2	9.79263
MOGAT1	9.78662
HMBS	9.78426
RNH1	9.7763
IQGAP1	9.77336
CRYAB	9.75667
RPP25	9.75269
RHOQ	9.747
PLAT	9.74657
NKX6-2	9.7449
PERP	9.73732
NEB	9.73312
PPFIBP2	9.72673
C18orf54	9.72149
CTXN3	9.7162
TBC1D4	9.71395
ZYX	9.71289
RAP1A	9.71098
SETD7	9.69806
SLC25A15	9.69766
LINC00515	9.69433
IFIT2	9.69222
HEXIM1	9.68077
SEMA7A	9.67898
PLAG1	9.67832
NDRG1	9.67628
LINC00266-1	9.67348
CCDC78	9.6599
MYOT	9.65183
PAPD4	9.64543
KIF9	9.64203
ANKRD34C	9.63647
MRGPRF	9.63364
MIR29B2CHG	9.62621
STAT4	9.62526
SGK2	9.62486
SLC6A12	9.62463
STEAP1B	9.6134
CIDEA	9.60668
LBH	9.59623
BTBD11	9.59538
FNBP1	9.58851
ZNF165	9.58213
EMBP1	9.57893
MLYCD	9.56561
CLCN5	9.55872
S1PR5	9.55259
ASAP2	9.54206
GPR20	9.53317
PHYH	9.53269
FOXQ1	9.53185
NUP54	9.52676
SIPA1L2	9.51247
IFFO1	9.49657
RELT	9.48959
DTNB	9.48725
TTYH2	9.47903
C21orf33	9.47706
DENND2D	9.46706
ERICH5	9.4579
SVIP	9.45368
PKD2	9.45312
ADARB2-AS1	9.443
ETV6	9.43667
CTNNA3	9.43073
SEMA3B	9.42277
FOXC1	9.42216
CYTH1	9.4215
FOXN3	9.42024
SPACA6	9.4059
PRKCQ-AS1	9.40569
ANXA2P1	9.40354
TSPAN15	9.40302
PIN4P1	9.40061
SLC38A11	9.39469
GTF2A2	9.39178
SLC10A4	9.38583
WDYHV1	9.38447
CARD14	9.38393
FGF7P3	9.38306
RCAN3	9.37389
NKX2-2	9.36674
KCNA1	9.35914
TRAM2-AS1	9.35251
IFIH1	9.35215
CD8B	9.34719
HCN2	9.34615
RND2	9.34243
PEBP4	9.33617
MADCAM1	9.33448
SEMA3B-AS1	9.31712
LINC01158	9.31308
LINC00652	9.31156
TRIM26	9.30918
FBXL4	9.30766
RRBP1	9.30362
TRPT1	9.2869
NFKBIA	9.2858
FOLH1	9.28479
FAM234A	9.27419
CCNT1	9.27371
IGIP	9.26914
GMPS	9.26497
GPIHBP1	9.25801
OR2L13	9.25699
USP45	9.25562
ZNF124	9.24834
TBCE	9.24741
ATP4A	9.24495
FBXO7	9.23947
TTC12	9.23877
RASSF4	9.23748
AMOTL2	9.23591
MS4A15	9.232
PIP4P2	9.21852
TMEM14C	9.21381
THBS2	9.21089
USH1C	9.20522
ZNF576	9.20259
ZNF823	9.19813
TFAM	9.19355
TMEM98	9.19284
WNK1	9.19209
HIGD1B	9.19175
REEP4	9.19004
RACGAP1	9.18353
FADS6	9.18172
ANKHD1	9.18138
AATK	9.16631
HARBI1	9.14014
DYNC1I2	9.13341
FASTKD5	9.13239
LRCH1	9.1279
CENPQ	9.12587
KLF2	9.1239
PCP4	9.11761
ROBO4	9.11077
SNX24	9.10924
WIPI1	9.10921
FBLN7	9.10697
GPX3	9.10592
ZBTB34	9.10477
KCNJ14	9.1012
PCSK1	9.1004
ATP1B3	9.09915
PARP4	9.09873
LLGL2	9.09296
TBX3	9.09093
TRPM4	9.08958
MOBP	9.08886
ICAM2	9.08619
POLR3D	9.08611
OMA1	9.08536
ABHD12	9.08217
SHROOM1	9.08106
DUSP16	9.07936
NEXN	9.07765
ERMN	9.07241
MID2	9.06375
AUH	9.06211
SCN4B	9.05797
KCNA3	9.0442
STARD5	9.03657
NSUN5	9.036
C6orf47	9.03459
HTATIP2	9.03379
SLC35D2	9.02122
PRKCQ	9.01814
LMLN	9.00691
EIF2B2	9.00441
NTM-AS1	9.0022
MRPL22	9.0007
ADCY4	8.98947
FRAT1	8.9828
TMEM132C	8.9794
APOL3	8.97485
MOB2	8.9736
TMTC2	8.97187
XBP1	8.9715
CCDC80	8.96832
TBC1D2	8.9635
FEZ1	8.96206
SGCE	8.95296
KBTBD3	8.9396
POU3F4	8.9375
PPIF	8.93476
ARIH2	8.93188
ARL5B	8.93073
POU3F1	8.92645
CLEC2B	8.92542
TC2N	8.92299
TIE1	8.92101
EIF4E2	8.92065
RABEP2	8.91802
SAV1	8.90842
GUCY1A2	8.90702
SOX10	8.90565
THEM4	8.9022
C14orf119	8.89948
SLC38A9	8.89063
TRIM52	8.88981
ZBTB8OS	8.88829
ARMC8	8.8837
TMCC3	8.88137
SRXN1	8.8803
TRIM7	8.87701
JAKMIP3	8.87001
SH3TC2	8.86486
HES6	8.86362
OR7E47P	8.85981
SHROOM4	8.85782
ADM	8.85696
TIMELESS	8.85172
MCM7	8.85022
GGT8P	8.84831
ZNHIT6	8.84743
CUX1	8.84289
GLRX2	8.83911
KIAA1958	8.839
SNORC	8.83452
PPIEL	8.83364
PHKA2	8.83244
URM1	8.82888
PARN	8.82355
CCDC25	8.81307
ELMO3	8.81103
CHGA	8.80438
DDHD2	8.80175
POLK	8.79758
FOXL2	8.78623
CHD6	8.78394
IST1	8.7786
STX16	8.77779
JADE1	8.77711
MGARP	8.77016
PRRG1	8.76431
FAM216A	8.76169
C21orf91	8.76023
SRGN	8.75604
LINC01260	8.75525
MOCS1	8.75184
SRARP	8.74739
DRAM2	8.74513
GSTO1	8.74458
LOC440311	8.74115
PLD5	8.74086
ARHGEF18	8.74077
CYP27A1	8.74009
POU3F2	8.73138
RNASE1	8.72543
FAR1	8.72504
MTIF2	8.72446
MOB3C	8.72155
XAF1	8.71576
MYLK2	8.71147
DPY19L4	8.70696
UFSP2	8.70635
IGSF1	8.70577
RRM2B	8.70513
EFCAB14	8.69943
STAMBP	8.69108
RBP7	8.6905
ZNF3	8.68673
PNLDC1	8.6867
GPR146	8.68522
PDLIM2	8.68269
ZNF652	8.67332
PRSS16	8.67239
CC2D1B	8.67183
SRP14-AS1	8.67138
GSN	8.67078
ADO	8.66805
WSB1	8.66738
DOHH	8.65756
GBP4	8.656
STK26	8.65303
CSDC2	8.64657
FES	8.64091
NKX1-2	8.63685
TMEM59	8.63408
LOC100506544	8.63074
MEIS3P1	8.62923
CA2	8.62416
ATG4C	8.62343
BEND6	8.62322
ESAM	8.61971
EPM2A	8.60613
NAP1L1	8.60583
PIDD1	8.60535
MTFP1	8.60287
ATF4	8.59788
PIGC	8.59373
CDK18	8.59331
NIF3L1	8.59295
CHRNA2	8.5892
ARHGEF37	8.58704
SDHA	8.58634
DENND5A	8.58461
BBX	8.5843
ACVRL1	8.5835
PNPT1	8.58306
CRTAC1	8.56472
CBR4	8.56448
POMT2	8.55483
INPP5F	8.54368
TMEM88	8.53553
OXSR1	8.53384
PLBD1	8.52909
UBAP1L	8.52496
TYMSOS	8.51276
DYSF	8.50188
NFATC3	8.50173
GPSM2	8.50091
CHD9	8.49861
LEF1	8.49719
BLID	8.49003
GALNT6	8.48799
VWA8	8.47764
SPOCK3	8.47341
TESPA1	8.47263
BMS1	8.47244
ABCA6	8.46072
DCPS	8.45022
GAB1	8.44939
PIGT	8.44791
TRMT61B	8.44427
CD82	8.4427
DMXL1	8.44044
RNF138	8.43664
SNX1	8.43304
PCAT19	8.43092
APOLD1	8.42701
CD2AP	8.4252
EVI5	8.42496
AATF	8.42433
GANC	8.42411
PNKD	8.42295
PSMC3IP	8.41657
TMEM14B	8.40907
CYB5R2	8.40554
FAM124A	8.4002
TMX2	8.39963
PIP5KL1	8.3975
POU3F3	8.39647
GBP2	8.38949
AQP6	8.38853
GCSHP3	8.38701
MYCT1	8.38677
FKBP2	8.37878
TAP1	8.37627
TECTA	8.37464
KDM3A	8.37378
C2orf68	8.37125
TOB1	8.37079
EEF2K	8.36764
GHDC	8.36394
INTS4P1	8.36293
AMER1	8.36201
MYOZ3	8.36125
SOX8	8.35886
MTMR10	8.35559
HAGLR	8.3531
ZDHHC9	8.34942
LGALS1	8.3479
MAP3K6	8.34722
PRR18	8.34695
SLTM	8.34574
CYYR1	8.34562
S100B	8.34482
NEFM	8.34271
PFKFB2	8.33174
ZIC3	8.3311
AFAP1L1	8.32891
BAMBI	8.3273
DNM3	8.3198
MCM3AP-AS1	8.31503
GBE1	8.31224
ABCA8	8.30831
RGCC	8.30604
FAM19A4	8.3011
CGN	8.30008
DUS1L	8.29611
PSMD12	8.29545
PIM1	8.28392
EEPD1	8.27796
ELMOD3	8.27691
CENPN	8.27514
ZBED1	8.27406
MTAP	8.27372
RAB9BP1	8.27255
LRP2	8.26926
RBP1	8.26049
CKMT1B	8.25785
IGFBP6	8.2508
RCCD1	8.24632
YBEY	8.24599
PRPH	8.24345
CCNL1	8.23913
C2CD2	8.23305
TARSL2	8.23198
JAM3	8.23131
STAC2	8.22868
PYROXD1	8.22826
MAP3K3	8.21876
MTSS1	8.21673
ZFYVE16	8.21362
C19orf33	8.2102
UACA	8.20859
SERTAD3	8.2081
ZBTB5	8.20791
GCA	8.20674
SYNE2	8.20304
TMEM87A	8.20017
LOC441454	8.19813
ZMAT4	8.19263
ZBTB7B	8.19246
GART	8.1921
NUDT8	8.19199
N4BP2L2	8.19085
ISG20	8.19051
FLJ30901	8.18931
EFS	8.18809
TP53TG5	8.18712
GGT5	8.18706
CDT1	8.17987
SENP7	8.17434
TMEM223	8.16595
GUSBP3	8.15993
BOLA3	8.15661
CD22	8.15294
DHX35	8.14875
KIF1C	8.1471
PPP2R1B	8.14694
SMIM12	8.14645
ZBTB4	8.13974
CDK6	8.13932
CD274	8.13902
CLK3	8.13415
RGS16	8.13119
LOC641746	8.13076
PMAIP1	8.12652
MRPS9	8.1246
TOR1AIP2	8.12202
NIPA1	8.12005
REXO2	8.11878
NMRK1	8.11874
WASHC2C	8.11442
CLGN	8.1106
PDCD6IP	8.10552
PARP3	8.10094
BMS1P2	8.09886
AGO1	8.09448
MFAP3	8.08703
RGS5	8.08517
BAZ1B	8.08286
ZNF385D	8.08068
LRRC1	8.07048
EVA1C	8.06472
ANKS1A	8.06162
KIAA1755	8.05922
LACC1	8.05876
TBX2	8.05723
RNF141	8.0543
MAN2A2	8.05418
TM4SF1	8.04976
ID1	8.04853
MSL2	8.04789
NEU4	8.04609
SMC2	8.04496
MFF	8.04402
NTHL1	8.04265
IMPAD1	8.04109
SLC27A6	8.0296
OSBPL3	8.02667
BICRAL	8.02579
PSME4	8.02443
ATF3	8.02193
BTN2A2	8.01756
EFR3A	8.005
UNC5B	8.00232
IDH3B	7.99918
PPIC	7.99806
VKORC1	7.99642
YBX3P1	7.99627
CBR1	7.99365
HIBADH	7.99204
ZCCHC24	7.98118
MED30	7.98111
FKBP7	7.97615
WFDC2	7.97608
NR2C1	7.97474
RASGRP3	7.96108
CCDC115	7.95814
JAM2	7.95028
VAMP3	7.94066
SIK2	7.94025
PTPN12	7.93105
ASPA	7.92424
FNDC5	7.91914
RALY	7.919
CNNM2	7.91892
CTNNA1	7.91448
CORO2A	7.91429
ASB2	7.90975
GPRC5B	7.90681
ESCO1	7.90418
ATP11C	7.9004
TCIRG1	7.89616
EGFR	7.88804
MREG	7.88246
CDC42EP1	7.88088
MAL	7.88087
FNDC4	7.88051
MAP1LC3B	7.88048
TRIM13	7.87936
PRDM5	7.87491
SNHG18	7.87446
CEP85L	7.87297
CARS	7.87291
ARID5B	7.87058
TEX30	7.86887
CHI3L1	7.86856
INTS9	7.8666
SAR1B	7.86462
ABCB7	7.8639
INHBA	7.86168
VRK2	7.85604
PAQR6	7.85575
MYOF	7.85569
DOCK5	7.85005
BOK	7.84726
NXPH2	7.84684
CHCHD4	7.83931
RPL13P5	7.83829
HAGHL	7.83705
ARHGEF10L	7.83647
CBLN1	7.83578
PADI2	7.83433
GMNN	7.83392
LAP3	7.82511
MRPL47	7.8228
SEC31A	7.82104
SNRK	7.81219
TEPSIN	7.81101
NUDT22	7.81069
VEGFC	7.8103
PRDM1	7.80995
SORBS3	7.80273
GJA4	7.80256
ARID2	7.8009
SIRT2	7.80071
VWF	7.79622
CLDN11	7.79059
PLA2G16	7.78947
PDIA2	7.78704
PTCD3	7.78562
IFITM10	7.78498
COG2	7.78319
DACT2	7.78058
MRPL15	7.77843
TLX2	7.77599
PDCL	7.77479
PLLP	7.77478
FITM2	7.7686
PPP1R3E	7.7684
WDR61	7.76533
STPG1	7.76028
FXR1	7.75943
PRR16	7.75574
RNF220	7.74977
OIP5-AS1	7.7404
EPRS	7.73809
AVEN	7.72168
GUSBP4	7.71928
CARD9	7.719
CNIH4	7.71639
ITPR3	7.71087
VMP1	7.71034
GALNT15	7.70997
FAM149B1	7.70812
SLC13A3	7.70486
DSCC1	7.69271
SNX21	7.69207
RNF114	7.69004
SPECC1	7.68708
CPT2	7.6863
JKAMP	7.68103
DDX18	7.68073
GSTZ1	7.67811
PPM1B	7.67644
SLAIN1	7.67557
SPTBN5	7.66618
DIABLO	7.66366
BVES	7.65908
SYVN1	7.65829
TCL1B	7.65709
ADAT1	7.65691
WWP1	7.65083
GRIP2	7.65054
GDPD1	7.65
AMH	7.64986
CHMP2B	7.64682
RWDD1	7.64588
DND1	7.64425
ZSCAN31	7.64314
RABEPK	7.64295
STK33	7.64016
TUBGCP5	7.63715
SORL1	7.63089
LOC100506124	7.62665
SRPK3	7.62419
OR2L3	7.62301
ALG3	7.62244
TDRD1	7.61729
CUEDC1	7.61478
LPGAT1	7.60818
PLEKHG4	7.60544
CNST	7.59879
ANKRD65	7.59868
ZNF276	7.59697
DCLRE1A	7.59375
FRMD4B	7.59235
OSTF1	7.5882
PCBP4	7.58795
RTKN	7.5875
GPER1	7.58432
TMEM237	7.5829
LINC00963	7.57951
LIPA	7.57917
GAS2	7.57817
DCLRE1C	7.57665
SERPINB9P1	7.56957
CLDN5	7.56869
PURA	7.56492
ZNF684	7.56178
CLCA4	7.56076
PACS2	7.55892
NKX6-3	7.55821
KCNS1	7.55179
FRK	7.551
ZNF366	7.55094
CDH6	7.54168
GAL	7.54094
TPGS2	7.53954
STARD10	7.53176
ZIC4	7.53104
PDE1C	7.52923
SLCO2A1	7.52449
SLC19A2	7.52403
GZF1	7.52319
ANKRD18A	7.51679
CMC2	7.5154
STAR	7.51473
AHNAK2	7.51448
SLC46A3	7.51079
GCC1	7.50791
OR2L8	7.5052
UHRF1	7.50497
AIRE	7.5048
LTN1	7.50438
TDRD6	7.5043
ST3GAL6	7.50348
CD320	7.50324
SMTN	7.50264
OLFML2A	7.49998
CHD7	7.49968
KRIT1	7.49954
RHOBTB1	7.49719
CSRP1	7.49124
TES	7.48704
CERK	7.48647
IRAK4	7.48449
CCDC160	7.48366
ERG	7.47518
MCF2L-AS1	7.47437
DMRTC2	7.47292
LOC100506725	7.47109
NUDCD2	7.47066
CXorf36	7.46981
TM6SF1	7.46634
LSR	7.46483
PDE4B	7.46245
LINC01105	7.46177
CHP2	7.46032
DAZAP2	7.45773
FOXD1	7.45731
FLII	7.44675
LRRC32	7.44642
RANBP17	7.44015
FGD5	7.42791
TRPM2	7.42782
GRHPR	7.41968
ADAMTS5	7.41773
NOVA1	7.41586
DUBR	7.41487
LOC100286906	7.41197
NDUFV2	7.4096
PRRX1	7.40382
ACBD5	7.40305
HPF1	7.39812
PRKX	7.39434
GALNT1	7.39361
TNIP1	7.39201
CCDC121	7.38965
CLEC4M	7.38175
PGBD4	7.38171
SLC16A7	7.38089
ACSL1	7.38022
HSPB2	7.37387
SCAMP2	7.37356
TGM2	7.36872
C4orf3	7.36743
NT5M	7.36314
COQ3	7.3551
FGF14-AS2	7.35434
RRM1	7.35402
C6orf136	7.34777
NAT8L	7.34467
MICU2	7.34457
ESRRB	7.34273
MSRB3	7.34007
RAD51-AS1	7.33442
DNAJC27	7.33161
NDUFB9	7.3295
THEMIS2	7.3266
PAIP2	7.32343
RFPL2	7.31685
DMRT2	7.31509
ZDHHC20	7.31002
SLC19A3	7.30989
2024-09-10	7.30903
ST3GAL4	7.30632
SLC12A7	7.30584
SNW1	7.30423
DBX2	7.30354
ERCC4	7.29863
MRPS22	7.29081
DUSP10	7.28839
VPS54	7.28751
2024-03-02	7.28599
KLHL32	7.28493
TJP1	7.28394
GPR158	7.28322
KATNAL2	7.28276
PTX3	7.28205
EFHD1	7.28197
CREB3L4	7.27951
BHLHE40	7.27819
NKD1	7.27578
CELF2	7.27192
IL6R	7.26981
LIN28B	7.26856
FAM84B	7.26268
ASGR1	7.25127
CNN2	7.25059
ARPIN	7.24767
TIFA	7.24585
WNT6	7.24499
SACM1L	7.24364
SMAD6	7.24337
SMPX	7.23976
KIF2C	7.23972
KATNA1	7.23779
UTP14C	7.23665
CD34	7.23574
SERPINH1	7.23383
C9orf72	7.23349
CNOT6L	7.23336
SOWAHB	7.23059
CCNDBP1	7.21828
EIF4E1B	7.21315
DDX23	7.20669
RNF144B	7.2056
CADM4	7.20279
INSR	7.20235
ARL4C	7.20145
PCGF5	7.19904
LTB	7.19779
GCSH	7.19492
SLC39A14	7.194
RBMS3	7.19299
NRIP2	7.19238
UBIAD1	7.18828
ALKBH1	7.18261
PJVK	7.17772
AHCYL2	7.17591
KHNYN	7.1644
LOC101928673	7.15794
TAF4B	7.15709
SPECC1L	7.15246
ATP6V0A2	7.15225
CD59	7.14736
BCL3	7.14669
NR1D2	7.13935
GATAD1	7.13878
NAPEPLD	7.13668
DHRS13	7.12808
UBL3	7.1276
PRIM1	7.12561
ANKRD29	7.12394
C7orf61	7.12127
TMEM189	7.12109
DEK	7.11071
KCNC3	7.10389
GALT	7.0995
PLA2G4C	7.09717
RICTOR	7.09261
CLMN	7.08971
RTP4	7.08337
OCLN	7.07906
DOK3	7.07476
TGM1	7.07296
TPTE2P6	7.07273
FKBP9	7.07235
INF2	7.06583
MIS12	7.06498
SLC16A3	7.06492
CCER2	7.06434
MAGI1	7.06249
CHKA	7.0595
ANO4	7.05807
NUDT12	7.05706
SLC12A9	7.052
ATP6V1G1	7.05116
EIF2B5	7.04773
TRMT13	7.04388
ABCG2	7.04267
PLA2G5	7.03814
MLPH	7.0362
AFMID	7.03431
BCAS1	7.02623
SERINC5	7.01871
MYADML2	7.01457
ELP1	7.01261
TPRN	7.01185
TLL2	7.01122
SWT1	7.00856
SOX13	7.00835
RINL	7.00828
TMEM79	7.007
SYNE3	7.0053
DCP1A	7.00509
TFPI	6.99713
SALL1	6.99559
MGA	6.9954
CCDC130	6.99422
SLC48A1	6.98846
ACE	6.98734
GPR161	6.97987
ADIPOR2	6.97677
LRIG3	6.97479
CEMIP	6.97449
APBB2	6.97416
COL9A2	6.97306
CYP20A1	6.9701
NAPSB	6.9682
GSDME	6.96404
PIGH	6.96359
TP53INP2	6.96276
IBTK	6.95857
LSM8	6.95564
SKIDA1	6.95328
PCGF1	6.95172
POU2AF1	6.9508
ADAM22	6.95031
EHD2	6.94785
ZADH2	6.94639
SRPRA	6.94612
RECQL	6.94535
BCO2	6.94523
CTSK	6.94362
MOGAT2	6.94051
PRO1804	6.93864
CYC1	6.93682
SFXN4	6.93508
METTL21A	6.93432
SGK494	6.92883
SGMS1	6.92733
RPH3AL	6.924
GTF3C3	6.92053
ZSCAN29	6.91815
DCTN2	6.91764
NOTCH4	6.91655
HNRNPH1	6.91591
SKAP1	6.90553
KCNJ10	6.90539
SLC20A1	6.90158
MTRF1L	6.90098
LDHB	6.8983
GNLY	6.8982
RTKN2	6.89595
GADD45A	6.89247
ZNF257	6.89172
TNFSF10	6.89117
ACTL6A	6.88797
SNX9	6.88261
AKR1B1	6.88138
TRIM47	6.87448
PENK	6.87448
NTN1	6.87346
HMBOX1	6.8723
KNOP1	6.87153
MNS1	6.86042
ATP5F1A	6.8581
GPATCH8	6.8546
FLYWCH1	6.85437
USHBP1	6.85403
SIKE1	6.84742
DDX11	6.84423
TMCC2	6.83528
TARDBP	6.83384
LRRC23	6.83311
LOC389705	6.83184
CHEK2P2	6.82986
AAMDC	6.82963
RBM4B	6.82951
CPQ	6.82449
MRS2	6.82097
GSTK1	6.82067
ECI1	6.82046
MECP2	6.82027
BACE2	6.81971
NUBP1	6.81903
GMPR2	6.81803
SLC5A4	6.81594
SLC25A4	6.81557
CLN6	6.80893
ZCCHC8	6.80876
PRRT4	6.80868
STAG2	6.80612
CRBN	6.80228
BUD13	6.79943
NKX3-1	6.79937
MTPAP	6.79818
SNX16	6.79778
ERBB3	6.79712
RAB3GAP2	6.79347
HSD17B3	6.7914
PCGF6	6.78782
MCF2L	6.78701
PPP1R3D	6.7857
ZNF281	6.78434
LRPPRC	6.78234
BTF3P11	6.78206
PRELID3B	6.77808
GALNT12	6.77706
ARHGAP25	6.77515
LPAR1	6.77483
IGFLR1	6.76877
PIGM	6.76752
APOL2	6.76709
YOD1	6.76153
ADGRL4	6.75849
SHMT1	6.75747
SPHK2	6.75409
SPHK1	6.75323
MAX	6.75089
CCNQ	6.7498
MUC20	6.74657
LOC101928433	6.74547
PLEKHB1	6.73873
SNAPIN	6.73871
SPNS2	6.73575
WNT10A	6.73529
IFT88	6.73274
FRAT2	6.73044
RALGAPA2	6.72856
LACTB2	6.72792
SKA2	6.72683
SGPL1	6.72521
RNF157	6.72273
LINC00476	6.72244
PPIE	6.72112
AURKA	6.72085
CHRM5	6.72015
SP100	6.71813
ACHE	6.71763
PDE8A	6.71484
IFIT1	6.71183
NDUFA12	6.70619
WDR12	6.70471
RIOK3	6.70157
JAGN1	6.70083
MRPL27	6.69982
ELMOD2	6.69979
RPS6KB1	6.69742
METTL24	6.69682
TIMMDC1	6.69448
KIF5B	6.68812
RAB24	6.68706
SYNGR2	6.68555
GRM4	6.6842
PAN2	6.67931
ANKRD13A	6.67478
CREB3L3	6.67002
SNX6	6.66538
BMPER	6.66461
MLKL	6.66253
DPP8	6.66149
DEGS2	6.65752
CLN5	6.65314
RNF113A	6.64925
CDC42SE1	6.64554
TAGLN	6.64458
KCNH5	6.64396
CASP8AP2	6.64361
LOC727896	6.64261
PGK1	6.64188
POC1B	6.63988
RBBP4	6.63823
TPCN1	6.63649
ZC3H7B	6.63593
MIR600HG	6.63501
HSPA2	6.63237
GLIPR1	6.63016
ZNFX1	6.62923
NTN4	6.62539
PLK3	6.62344
B3GNT9	6.62257
FCHO2	6.61864
C5orf51	6.6179
PDPN	6.61697
CSTF2T	6.61674
NTPCR	6.61636
DPP3	6.61597
DLD	6.61225
LINC01061	6.60983
C2orf40	6.60615
PPP1CB	6.60606
TRMT9B	6.606
FUNDC2	6.60129
NEK1	6.60021
HAUS6	6.5971
RPA3	6.59692
NIFK-AS1	6.59571
SH3BGRL	6.5939
TFB1M	6.58797
SLC25A12	6.58662
HERC6	6.58526
MCM5	6.58009
TKT	6.57847
HHATL	6.57374
FAM110A	6.57361
TNS1	6.57328
MAP3K21	6.56568
SLC38A3	6.56416
TSPAN31	6.55066
MEIS1	6.54907
PSEN1	6.54632
CD99L2	6.54563
REL	6.54441
KIAA1107	6.53814
PRKCB	6.53687
BCDIN3D	6.53202
KLF9	6.52525
BCL6B	6.52229
PTPRD	6.51385
SLC2A8	6.51271
PCDHB16	6.50761
CLEC3B	6.50746
PLEKHA6	6.5055
PREX1	6.50542
UST	6.50287
STAG3L4	6.50225
NOP53	6.50121
ZNF365	6.49772
RNLS	6.49213
CLEC14A	6.49116
DDX21	6.48574
HARS	6.4847
CGRRF1	6.48394
SLC47A1	6.47989
MRPL46	6.47845
CD164	6.47315
TMEM60	6.47276
WASHC5	6.46716
HSBP1L1	6.46638
PROX1	6.46581
ENPP5	6.46086
TRIM41	6.46027
CYB561D2	6.4597
BAZ1A	6.45448
SERPINB1	6.45429
RBPMS	6.45228
OR7E24	6.45091
RP9	6.44686
SPPL2B	6.44656
PCBP1	6.44383
KDM5D	6.44146
NAAA	6.43929
TNF	6.43446
BBIP1	6.43148
GOLGA2P5	6.42933
LBR	6.42813
BACE1	6.42598
HDAC6	6.42409
OSER1	6.42066
ACSL3	6.41993
ECSIT	6.41886
ZNF561	6.4186
GPN3	6.41848
HCP5	6.41641
MINDY2	6.41318
TAF3	6.4129
LOC100233156	6.41273
PARD6B	6.40547
FOXF1	6.39815
CDCA7L	6.39376
ZNF507	6.39343
PAQR4	6.39209
ZNF143	6.38501
DPY19L1P1	6.385
AK1	6.38488
FSTL1	6.38247
SFR1	6.38087
KTN1	6.37877
MBTD1	6.37761
MSANTD2	6.37607
RC3H1	6.37394
SLC2A11	6.37312
FANCC	6.37262
GPR143	6.3701
CAPN1	6.36911
AIDA	6.36115
LINC00174	6.35982
RHOF	6.35757
ORMDL2	6.35436
TRPM6	6.35285
MRPL39	6.3519
PITPNA	6.34958
TMEM50B	6.34894
LCOR	6.3481
HMGXB4	6.34728
FAM107B	6.34672
GIMAP7	6.34441
TMEM38B	6.34345
SLIT2	6.34275
EIF5	6.33813
ALAS1	6.3311
RFESD	6.3308
TRPC4AP	6.32526
ZBTB38	6.32274
MID1IP1	6.3225
SZT2	6.32057
RPA1	6.32014
ANKH	6.31935
FAM120B	6.31922
STAT5A	6.31549
RPSAP52	6.3147
MAP3K13	6.31243
LINC00507	6.31051
PIGK	6.30987
RNF26	6.30984
DEFB131A	6.30946
PCOLCE	6.30871
NHLRC2	6.3063
KIF11	6.30576
KIAA1614	6.30541
PRDM2	6.30272
FBXO28	6.29878
LRP5	6.29863
CCDC184	6.29315
KYNU	6.29287
TESK2	6.2928
GOT2	6.29187
NDUFS1	6.29091
SNX22	6.28982
ACAD11	6.28889
MYRF	6.28766
HIST1H1D	6.2858
C10orf90	6.28016
FMNL2	6.27814
FBXL15	6.27789
CKAP2	6.27656
CNTN4	6.27628
CLASRP	6.27615
SRA1	6.27399
RNF4	6.2739
GIMAP6	6.27173
PIK3R4	6.26714
PYCR2	6.26647
TMEM123	6.26633
INPP5D	6.2653
PPM1L	6.26401
NGB	6.26384
EIF4G2	6.26018
TM4SF18	6.25986
C21orf62-AS1	6.25835
HAT1	6.25737
DTX4	6.25643
KCNJ11	6.25599
KLC4	6.25158
EPB41L2	6.25053
SLC15A4	6.25012
HSPE1	6.24508
ITGA1	6.24384
WDR33	6.24298
STX19	6.24045
PECR	6.2398
ZNF24	6.2368
SHB	6.23518
WASHC1	6.23499
PMFBP1	6.23367
CAVIN4	6.232
TXNIP	6.22896
CTIF	6.22815
ELOVL5	6.22468
SLC25A3	6.22449
MORF4L1	6.22177
TMEM201	6.22162
AQP11	6.21853
PLA2G4A	6.21482
CHST3	6.21455
LYSMD4	6.2138
TLE4	6.2129
DENND6A	6.21214
OPN3	6.20938
GAS6	6.209
SLC25A32	6.20885
TNNT2	6.20731
UBXN2A	6.2071
CREB5	6.2071
IFNAR2	6.20688
COX5A	6.20589
UQCRB	6.20571
FECH	6.20554
MAGT1	6.2039
GK	6.20358
RNF152	6.20292
C2orf92	6.20173
RPL22L1	6.2011
CTSA	6.19818
HBP1	6.19649
SLC38A10	6.19632
EEF1D	6.19513
VWA1	6.195
HBEGF	6.19343
SLC12A6	6.19227
CHST6	6.1906
TPM4	6.18904
SLC17A6	6.18295
ARMCX6	6.17925
GREM2	6.1769
CCNB1	6.17605
PLSCR1	6.17337
PSMD6	6.17234
MAP3K14	6.17201
AP5M1	6.17096
LRRC8D	6.16845
CDKN2A	6.16755
LEO1	6.16662
DENND5B	6.165
IL15RA	6.16182
KIFC3	6.16076
IFT57	6.1586
PRMT7	6.15806
CNP	6.15714
MFSD2A	6.15632
ZMPSTE24	6.15596
GGACT	6.14881
CPSF3	6.1486
GIMAP1	6.14673
PDZD8	6.14172
BEST1	6.13959
MCM8	6.13848
INTS13	6.13783
ECSCR	6.13493
ZNF136	6.13298
MFGE8	6.12831
LAMC1	6.12635
STAU2	6.124
FABP6	6.12091
APOL4	6.1206
LINC00680	6.12042
CLIC4	6.11989
ITPRIP	6.11721
MTG2	6.11562
OCIAD1	6.11183
ATP5F1B	6.10987
KLHDC1	6.10915
SC5D	6.10883
DOK7	6.10828
MAT2B	6.10567
STEAP2	6.10095
SLC2A6	6.09916
BICDL2	6.09125
PIEZO2	6.09031
ZNF584	6.08998
CAV1	6.08986
SOSTDC1	6.08866
RNF111	6.08136
PDE10A	6.07972
FGF7	6.07714
ATOH8	6.07516
CCSER2	6.07366
SUSD2	6.07365
H3F3B	6.06654
PPT1	6.0647
RAB11FIP5	6.06313
DAPK2	6.06282
HRC	6.05913
SLC35B2	6.05544
PCDH9	6.05522
ZNF536	6.05497
KDSR	6.05263
MEDAG	6.05043
RAB4A	6.05037
ZSCAN32	6.04992
USPL1	6.04821
ARF6	6.0477
CPT1A	6.0396
TOX2	6.0393
NEFL	6.03748
SCAF11	6.03659
AP1S2	6.03605
AP4E1	6.03456
FHL5	6.03338
MCOLN1	6.02952
SLC36A4	6.02916
KRI1	6.02847
ATAD2	6.02749
OTULIN	6.02232
IFFO2	6.01954
OLR1	6.01916
TTI2	6.01898
KCNN4	6.01837
SEMA6A	6.01641
SPINK2	6.01495
ECI2	6.01411
CETN4P	6.01221
PNPLA2	6.01046
ZNF641	6.00999
AIFM3	6.00959
CDH23	6.00646
GJC1	6.00568
CDK12	6.00487
CABLES2	6.0039
ALDOC	6.00195
DIO3OS	6.00164
DYM	6.00012
FAM43B	5.99999
KIZ	5.99904
TCP11L2	5.99753
NDEL1	5.99703
SMCO4	5.99349
LRRC37A4P	5.98968
ZBTB14	5.9872
SDHC	5.98383
CLEC11A	5.98312
SCARA3	5.98268
TAZ	5.98199
ALX3	5.97941
TEKT4	5.97919
SLC11A2	5.97795
ULK3	5.97443
CORO7	5.97403
MLXIP	5.97251
RUNX2	5.97112
ECM2	5.96987
SPIB	5.96733
GKAP1	5.95707
HLA-E	5.9544
AKR1C4	5.95065
ZNF160	5.94965
HSPA12B	5.94964
NUP107	5.9482
MYBPC3	5.94614
GCHFR	5.94325
BBS9	5.94254
FLNC	5.94171
CCNB3	5.93109
SDHD	5.92655
HHIP	5.92539
ZNF597	5.9235
KRTAP5-2	5.9235
ARMT1	5.92297
FGF1	5.92259
ELN	5.92223
DNASE1L2	5.92039
SBDS	5.91926
NR1H2	5.91736
CIAPIN1	5.91725
STS	5.9162
SOS2	5.91315
RHOU	5.90941
GABRD	5.90833
KLF11	5.90659
LARP4	5.90486
SAMM50	5.90233
BLMH	5.90193
HSD17B12	5.90078
DOCK1	5.89891
WDR36	5.89629
SMIM7	5.8949
MFN2	5.89232
UBXN7	5.89129
HNRNPF	5.88715
FERMT1	5.88489
IL10RA	5.88338
EPHX4	5.87665
FOXN2	5.87599
ILVBL	5.87441
[truncated: 930 more rows]

## Sheet: Sheet7
Table S7. PLS1- set with significantly negative z scores derived from PLS regression.
PLS1- genes	z scores
CGNL1	-4.51322
GNRH1	-4.51734
ARHGAP12	-4.51844
PRKAB2	-4.52139
BBS1	-4.52369
C8orf37	-4.52394
HOXB13	-4.52586
MAB21L2	-4.5265
FUNDC2P2	-4.52753
SYCE3	-4.52795
LHX1	-4.52805
SLC35B3	-4.53165
MGC16025	-4.53371
PDIA4	-4.5341
CARD19	-4.53497
HELQ	-4.53555
CYP51A1	-4.53589
APPBP2	-4.53669
TM9SF2	-4.53962
DNAJA3	-4.5398
TNNC2	-4.54093
HVCN1	-4.54129
SUN2	-4.54306
ZNF562	-4.54389
HNRNPUL2	-4.54424
MAP2K6	-4.54457
POT1	-4.54997
CRNDE	-4.55002
PTCHD4	-4.55007
AKR1A1	-4.55077
RABGEF1	-4.55149
DAZAP1	-4.55216
UQCRC1	-4.55429
B4GALT4	-4.55476
RMND5A	-4.55776
CCDC125	-4.55831
HIST1H3C	-4.56169
DENND4B	-4.56335
SNHG17	-4.56566
UCP3	-4.5701
UQCRH	-4.58165
LRRC58	-4.58219
CXCL12	-4.58372
SLC8B1	-4.58385
OMG	-4.58569
IRF7	-4.58749
RAB9A	-4.5882
KRTAP10-1	-4.58839
PPP2R2A	-4.58872
IL32	-4.59532
RBM41	-4.59572
FANCM	-4.59595
NUDT6	-4.59627
KDR	-4.59718
DTYMK	-4.59771
SFT2D1	-4.59912
LOC645513	-4.60042
RABGGTA	-4.60398
TTC32	-4.60421
ANGPT2	-4.6065
CDS2	-4.60657
MRPL58	-4.6107
SEMA3G	-4.61185
TSPAN12	-4.61199
CYB5A	-4.61213
MAMDC4	-4.61237
SPSB2	-4.61389
DCUN1D3	-4.61453
C12orf60	-4.61647
PRPS2	-4.62186
TLN1	-4.62513
DAAM2	-4.6261
UBE2G1	-4.6261
AIFM1	-4.62647
SENP6	-4.6275
LOC100129138	-4.62777
RSBN1	-4.62847
RIMS3	-4.63369
TRIM35	-4.63417
GPATCH1	-4.63566
TMPO	-4.64187
RWDD2B	-4.64213
ITGA11	-4.64224
MRPL33	-4.64843
ZSCAN21	-4.64849
MTF1	-4.64873
MLLT10	-4.64931
WDFY3	-4.65357
COX15	-4.65963
DNAJB14	-4.6599
LINC00926	-4.66009
FTCDNL1	-4.66164
GPLD1	-4.66267
C9orf64	-4.66283
UPF3B	-4.66418
SGK3	-4.67071
MCC	-4.67103
EIF2S2	-4.67206
LOC389765	-4.67282
CLDN15	-4.67333
ENG	-4.67378
AGBL5	-4.67384
HOMER3	-4.6747
ALKBH3	-4.68218
FYCO1	-4.68371
NFS1	-4.68446
TEX261	-4.68897
RBCK1	-4.68957
NSMCE2	-4.69061
COPS7A	-4.69465
CTBS	-4.6958
TMEM69	-4.69734
DCAF10	-4.69747
ZNF816	-4.69778
POLD4	-4.70158
RCN3	-4.70197
FZD4	-4.70488
TEFM	-4.70537
NAXD	-4.70755
ZNF800	-4.70761
OGFOD3	-4.70785
WDR45	-4.70827
LIF	-4.70965
BCL2L12	-4.71077
OPALIN	-4.71122
SRPX	-4.71334
MON2	-4.71419
DLK1	-4.7165
CWC25	-4.7169
PIK3CA	-4.72191
SLC4A9	-4.72194
LINC00999	-4.72648
ZNF563	-4.72705
FOS	-4.72963
RSAD2	-4.72975
NDUFB2	-4.73028
NES	-4.73274
POPDC2	-4.73503
BTBD7	-4.73559
SLFN5	-4.73607
LOC105377621	-4.7366
FLJ23867	-4.73679
CCM2L	-4.73914
FAM160B2	-4.74117
ZNF430	-4.74219
KBTBD2	-4.74671
USP2	-4.74732
ZNF174	-4.74768
MARVELD1	-4.74774
CDADC1	-4.74908
TSPAN2	-4.7492
NPPC	-4.75005
C2CD3	-4.75495
SYNDIG1L	-4.75527
POLDIP2	-4.76422
CXCR4	-4.76446
DNAJC1	-4.76452
ART3	-4.7649
PRKCH	-4.76864
SLCO2B1	-4.77012
ENTPD4	-4.77042
ENO3	-4.77061
LOC100507642	-4.77124
NEO1	-4.77229
MZF1	-4.77318
HIST3H3	-4.77387
TRIAP1	-4.77453
STBD1	-4.7753
SLC35C1	-4.77697
CBX7	-4.78093
DTD2	-4.78778
EIF4E	-4.78976
SLC45A4	-4.79073
MDN1	-4.79408
MRPL42	-4.7953
ARAF	-4.79573
CYCS	-4.79652
C12orf76	-4.79778
IMP3	-4.79976
DHRS4-AS1	-4.8039
RBAK	-4.8076
EDC3	-4.80912
FUT8	-4.81066
SRRM1	-4.81728
KCNK3	-4.81806
ACLY	-4.81857
PLOD1	-4.81952
MRPS5	-4.82037
2024-09-07	-4.82046
EIF3A	-4.82089
IFT46	-4.82661
ODF3L2	-4.8287
IL11	-4.83127
LINC00473	-4.83338
DYNC1LI2	-4.83509
BIVM	-4.83593
PRCP	-4.84138
BDNF-AS	-4.84192
HDHD2	-4.84734
MIA3	-4.85146
NSUN5P2	-4.85178
DUT	-4.85489
SENP1	-4.85819
VMO1	-4.85977
SELENOO	-4.8604
RCC2	-4.86121
MTMR14	-4.86326
ISCA1	-4.8633
FAM3A	-4.86437
GUSBP11	-4.86676
COL5A2	-4.86744
MRPL34	-4.87472
ZFHX2	-4.87603
C2orf88	-4.87658
NREP	-4.87978
ACTG2	-4.88581
MKRN2	-4.88682
RTCB	-4.88865
VASP	-4.88937
SGIP1	-4.89475
WNT7A	-4.89673
PRKY	-4.89718
CEP152	-4.90065
MRPS18B	-4.90233
LINC00933	-4.90538
CDK9	-4.90645
HCG4	-4.90645
PMPCB	-4.90879
GZMB	-4.91169
PIR	-4.91356
CYB5R4	-4.91827
SEC13	-4.91853
RFWD3	-4.91995
STRADA	-4.92085
IMPDH1	-4.92126
BBOF1	-4.92344
ANKRD24	-4.92613
ABCA5	-4.9278
CLP1	-4.92945
KRTCAP3	-4.93066
SELENOF	-4.93149
PCCA	-4.93202
CHURC1	-4.93378
SLC39A1	-4.93514
HSPA1A	-4.94077
CEACAM1	-4.94123
AARS	-4.94215
FAM78A	-4.9432
EIF2AK3	-4.9453
ABCA10	-4.94686
FGFRL1	-4.94769
ABCD2	-4.94785
ELF1	-4.94819
UMAD1	-4.94845
GALR1	-4.95757
ANKS3	-4.96228
NIPBL	-4.96358
TNS2	-4.96396
C12orf54	-4.96817
OR7E156P	-4.97523
GAS1	-4.97589
USP30	-4.9782
ARSF	-4.9812
ABCG4	-4.98274
TMEM114	-4.98368
ZFP14	-4.98791
FRG1JP	-4.98878
CNOT8	-4.99023
DET1	-4.99053
PAWR	-4.992
VPS4B	-4.99302
CD58	-4.99319
ING3	-4.99423
ZNF222	-4.99466
THSD4	-4.99491
CDON	-4.9995
HSPA9	-5.00013
NARS	-5.00124
SMNDC1	-5.0034
ZNF182	-5.00735
NPC2	-5.00807
PCBP3	-5.00924
MAPK13	-5.01061
KIF6	-5.01149
MRPL53	-5.01439
TYW1B	-5.01683
FKBP15	-5.0179
DNPEP	-5.01802
SPDYE7P	-5.01839
ACOT11	-5.02116
CSRP2	-5.02129
MAP4K5	-5.02556
GAS8	-5.02559
SRGAP2	-5.02858
TMF1	-5.02901
PIPOX	-5.03091
SLC6A8	-5.0313
LINC01399	-5.03288
NUDT15	-5.03765
MTX3	-5.03852
ARRDC3	-5.04199
PSMD2	-5.04381
NLRX1	-5.04419
GOPC	-5.04708
EMC4	-5.04935
METTL13	-5.05373
NDNF	-5.05443
RNF144A	-5.05505
RMND1	-5.05554
PANX3	-5.05754
ROR1	-5.05967
AGPAT4-IT1	-5.06561
ACAA1	-5.07056
TAS2R14	-5.07156
NSUN4	-5.07294
LOC729930	-5.07327
ITPKB	-5.0743
OSBPL6	-5.07691
WHRN	-5.07816
HLA-DPB1	-5.07949
UHRF1BP1L	-5.08119
SCARB2	-5.08333
S1PR2	-5.08562
TRAPPC4	-5.08716
ZFPL1	-5.08752
TAF13	-5.08878
DHFR	-5.09233
PXN	-5.09443
RCAN1	-5.09563
MRPS7	-5.09857
GYG1	-5.10191
WASF2	-5.1028
LSM2	-5.10853
ADCYAP1	-5.1098
CEND1	-5.11156
HSPB9	-5.11663
LINC02381	-5.11728
EFCAB2	-5.11887
PPCDC	-5.11977
GABARAPL2	-5.12037
IFI44L	-5.12484
POLR3B	-5.12635
TMEM229A	-5.13132
LINC01792	-5.13167
FBXL14	-5.13652
MRPS26	-5.13872
LYST	-5.14773
OSTM1	-5.14808
SNRNP40	-5.15026
ZNF217	-5.15329
OXA1L	-5.15585
RDH12	-5.16022
TNKS	-5.16402
TRPM3	-5.16714
RFC4	-5.16983
C1orf43	-5.17063
KRTAP10-5	-5.17136
FBXO8	-5.17392
GOLIM4	-5.18189
GZMH	-5.18318
SCRN3	-5.18422
CCDC96	-5.18719
ANAPC16	-5.18845
RAD52	-5.19025
NDUFC1	-5.192
ZFAND1	-5.19316
PPP2R5B	-5.19521
IFI35	-5.19705
HLA-B	-5.20084
LIAS	-5.20204
FAM210A	-5.20497
RASSF1	-5.20665
C12orf10	-5.20967
SCLT1	-5.21361
ZNF397	-5.21757
2024-09-14	-5.22191
KDM4C	-5.23723
PTMA	-5.23799
SLC25A1	-5.23907
ABHD10	-5.23936
NME6	-5.24001
PIKFYVE	-5.24069
ITPR1	-5.24164
PFDN2	-5.24468
B2M	-5.24618
SPATA2	-5.247
PDIA6	-5.24996
ECHDC1	-5.25005
CSGALNACT2	-5.25142
IRS1	-5.25291
ASRGL1	-5.25535
ABCB1	-5.25608
PAQR3	-5.2599
ZBBX	-5.26197
TET1	-5.26737
UTRN	-5.26749
MANBA	-5.26925
SGK1	-5.27021
NOL11	-5.27443
PDE4A	-5.27443
LSG1	-5.27572
DDX52	-5.27744
PHF12	-5.28134
FMC1	-5.28204
LOC100133091	-5.28207
PPP3CC	-5.2821
PGM3	-5.283
IGFALS	-5.2877
ZNF304	-5.28776
ARV1	-5.29096
MRFAP1L1	-5.29199
MICALL1	-5.29355
VAPA	-5.29552
MRAP2	-5.30257
LINC01296	-5.30638
SLC46A1	-5.30864
SLC6A6	-5.30962
LINC00526	-5.31336
GUSB	-5.3153
SEPSECS	-5.31627
UTP15	-5.31723
NCAPD3	-5.3179
USP32	-5.31964
SFXN1	-5.32155
KRT10	-5.32249
CLIC1	-5.32603
F13A1	-5.32842
TRIM16L	-5.33131
CPSF1	-5.33324
PDIK1L	-5.33481
PHF1	-5.33502
DFFA	-5.33581
KATNBL1	-5.33777
ATP6V1E2	-5.34101
APOD	-5.34279
ZNF700	-5.34355
ADCK2	-5.34769
ADGRF5	-5.34994
TNFAIP6	-5.35163
OR2M1P	-5.35857
ADARB2	-5.35869
MAP1LC3B2	-5.35944
ZNF280D	-5.36229
SNX12	-5.36291
LRR1	-5.36365
GMPPB	-5.37356
COLEC12	-5.37364
DYNLT3	-5.37443
AOC2	-5.37544
PECAM1	-5.37672
ABLIM2	-5.3769
MUS81	-5.37987
DXO	-5.38049
ZNF564	-5.38127
ZNF704	-5.38871
GLCCI1	-5.39137
BUB3	-5.39185
HLA-F	-5.39225
NAA16	-5.39246
SDCCAG3	-5.39253
NAE1	-5.39356
TRMT10B	-5.39358
LAYN	-5.39578
GSE1	-5.39631
BCAS3	-5.39852
TMEM147	-5.39932
GPR139	-5.40195
LANCL3	-5.40341
EEF2	-5.40685
GXYLT2	-5.40912
KLC2	-5.41199
GNPAT	-5.41503
NDUFB5	-5.41981
IMPA1	-5.42022
JMJD6	-5.42781
USP48	-5.42868
NOL3	-5.43175
GTPBP2	-5.43524
FAM91A1	-5.43539
PLS3	-5.43562
RAB30	-5.43632
SLC16A14	-5.43742
ATXN2	-5.4375
MGAT4C	-5.4397
THADA	-5.45116
TAS2R10	-5.45249
INTS7	-5.45273
TJP2	-5.45472
NDUFS2	-5.45834
PPA2	-5.45967
SLU7	-5.46323
SOX2-OT	-5.4674
CHRNA6	-5.47475
LINC00958	-5.47692
HTR1F	-5.47709
ANXA2	-5.48026
ICE2	-5.48152
DTWD2	-5.48154
LIPT1	-5.48228
CASC3	-5.48255
TRIM39	-5.48453
PPIP5K2	-5.48528
BET1	-5.48726
PAXIP1	-5.48839
IMPA1P1	-5.48854
UQCRC2	-5.48875
EPAS1	-5.49019
TNIP2	-5.49693
GALE	-5.50009
FBXL12	-5.50486
ZNF582	-5.514
AFG1L	-5.51627
AGA	-5.5166
RARS2	-5.51717
KDF1	-5.51733
KANK2	-5.51781
POLR1D	-5.51861
MRPL36	-5.51897
COPA	-5.52243
VAT1L	-5.52304
EPSTI1	-5.52356
SLC25A28	-5.52893
MPZL3	-5.53046
ARRDC1-AS1	-5.53989
PPARGC1B	-5.54225
CARD10	-5.54274
TRIM67	-5.54298
TMBIM1	-5.54596
ESM1	-5.54892
TIMM22	-5.5501
SIRT7	-5.55215
AKAIN1	-5.55238
CLN8	-5.5575
BEAN1	-5.55892
SLC29A1	-5.56061
CHD2	-5.56128
PRR22	-5.56261
ZNF787	-5.56316
SEPT7P2	-5.56737
NBPF10	-5.56933
LOC151174	-5.56977
SLC6A19	-5.57066
PPP1R17	-5.5722
FAM167B	-5.57408
HPS5	-5.57468
ATXN1	-5.57484
TSPO	-5.58311
CLIP2	-5.58437
SOHLH1	-5.5862
HDDC3	-5.58627
S100A11	-5.58738
LYAR	-5.58784
ANKRD2	-5.58882
TCF15	-5.59067
SDC2	-5.59093
EIF4H	-5.59479
ASCC1	-5.59634
HOMEZ	-5.59765
CBY1	-5.59773
KAT7	-5.59865
SLC16A1	-5.60104
EPHB3	-5.60292
CHRNA4	-5.60316
FLI1	-5.60729
TEP1	-5.60803
TSSC4	-5.61057
MYO1B	-5.61204
DLG1	-5.61333
FUNDC1	-5.61344
NDUFV1	-5.6137
ABCF1	-5.61418
GHRLOS	-5.6152
DNMT3B	-5.6161
PLPP6	-5.6181
ZNF766	-5.61936
KCNH2	-5.62084
RANBP2	-5.62381
KIAA0232	-5.62485
GATAD2A	-5.6267
TOR4A	-5.62752
ADAMTS14	-5.63436
COG4	-5.63523
ST6GALNAC3	-5.63613
CHML	-5.6382
ANAPC10	-5.63923
COL6A2	-5.64061
SLC6A10P	-5.64214
GOLGA7	-5.64453
CREBZF	-5.64508
PAFAH1B2	-5.64616
LRRC63	-5.65299
ZNF358	-5.66182
UCKL1	-5.66547
BMP1	-5.66888
RBM38	-5.66998
CACNA1A	-5.67097
LOC105373876	-5.67174
INHBB	-5.67317
ZNF568	-5.68296
KCNJ5	-5.68467
REEP2	-5.68534
IGLL1	-5.68777
MPHOSPH10	-5.69126
ARL2	-5.6966
FANCB	-5.69999
FAM133DP	-5.70004
HIST1H4A	-5.7011
ADAM8	-5.70128
NOS3	-5.70229
SMIM37	-5.70419
LIFR	-5.70498
JPX	-5.70519
AKR1C3	-5.70564
HIPK2	-5.70914
SORD2P	-5.71412
MYL9	-5.71494
SPRTN	-5.71624
CDKN3	-5.71652
NBPF1	-5.71968
APH1B	-5.72115
CDKN2C	-5.72552
KIAA1841	-5.72689
HPDL	-5.72893
UNC5C	-5.73139
VPS72	-5.73325
FSBP	-5.73407
EHD1	-5.73505
ST13	-5.73701
RSRP1	-5.73792
KLHL29	-5.74021
CXXC5	-5.74046
PITPNC1	-5.74054
GALNT7	-5.74146
AEBP1	-5.74501
ABHD3	-5.74872
HSF1	-5.74882
ANP32A-IT1	-5.7514
HMCES	-5.75189
PRPF6	-5.76146
INPPL1	-5.76345
CTNS	-5.76388
CAMKMT	-5.76694
SHARPIN	-5.7677
SMG5	-5.76785
NPLOC4	-5.7701
RPL11	-5.77398
TSEN54	-5.77416
SLC25A29	-5.7746
EIF3G	-5.77525
DESI1	-5.77691
DHCR24	-5.77701
WDR11	-5.78836
THEMIS	-5.79266
PLAGL1	-5.79652
NGLY1	-5.79934
EIF1AX	-5.80238
TCFL5	-5.80549
MSRB2	-5.80724
STAT5B	-5.81027
MICA	-5.81237
ZNF783	-5.81281
LOC441081	-5.81484
TCHP	-5.81637
EIF4A2	-5.81731
GJA8	-5.81816
ATL2	-5.81849
WDR48	-5.83414
RPS6KA3	-5.83553
SEMA4G	-5.83616
LOC729159	-5.83804
PKM	-5.84017
SLC39A6	-5.84302
LPCAT4	-5.84374
FIZ1	-5.84518
ETHE1	-5.84612
ZNF423	-5.84823
SPR	-5.85282
MCM2	-5.85383
LYSMD1	-5.854
TMEM187	-5.8562
ORMDL1	-5.85756
GALK1	-5.86344
ING4	-5.86463
2024-03-06	-5.86477
ACTA2	-5.86588
GHITM	-5.87108
HSD17B10	-5.87281
ZNF273	-5.8766
C10orf82	-5.8786
PRDX5	-5.87954
TTLL4	-5.88082
SYNCRIP	-5.88335
ZCCHC9	-5.88374
THAP1	-5.88496
STEAP3	-5.88502
C5orf58	-5.88533
ANKRD9	-5.88727
TCAIM	-5.89086
SRGAP2B	-5.89275
C9orf85	-5.89747
FAM53B	-5.89806
TCL6	-5.90136
COX10	-5.90143
XKR6	-5.90388
KCNMB1	-5.90481
LOC646938	-5.90521
PCNP	-5.90882
TTC17	-5.92073
ENKD1	-5.92193
WDR60	-5.92399
ZSWIM6	-5.92653
LINC00687	-5.92668
IDS	-5.92675
TBC1D20	-5.93397
SLC40A1	-5.93846
HACD1	-5.9459
CRH	-5.94783
ZGRF1	-5.95248
PRC1	-5.95291
GAA	-5.95457
INPP5A	-5.9557
DISP1	-5.95714
ZNF302	-5.96025
TRPM7	-5.96496
DEPDC5	-5.96583
MAF1	-5.96806
SRFBP1	-5.97218
MORC2-AS1	-5.97237
PMPCA	-5.97374
MYO5C	-5.97882
SERPINI2	-5.98031
PDGFRB	-5.98173
BPGM	-5.98178
NEK7	-5.98235
TMEM266	-5.98514
CCDC88A	-5.98624
XPR1	-5.98799
ZNF718	-5.98816
CPEB1	-5.98852
FBXW4	-5.98931
B4GALT6	-5.99417
USO1	-5.99538
USP15	-5.99703
WWOX	-6.00027
WDR83OS	-6.0005
XKR9	-6.00064
DDX47	-6.00125
DNAJC16	-6.00433
CDK2AP2	-6.00992
OR5L2	-6.01141
TXN2	-6.01526
ORC2	-6.01646
ODF2	-6.01675
WDFY3-AS2	-6.01842
SEMG2	-6.02464
C2CD4D	-6.02704
SORT1	-6.02774
BAZ2A	-6.02992
NUP205	-6.03097
AZIN2	-6.031
ABCD4	-6.03177
DNAAF2	-6.03427
HSPB1	-6.03737
RBX1	-6.04008
MYO6	-6.04115
MRPS36	-6.0443
ZFP91	-6.04588
DTX3L	-6.05141
TTTY15	-6.05913
GREM1	-6.07173
SMYD2	-6.07211
ERBIN	-6.07776
FXR2	-6.08622
PRSS27	-6.0865
SH3PXD2B	-6.09147
LOC100419583	-6.09244
BAG2	-6.09319
B3GLCT	-6.10075
ACAT1	-6.10552
FTSJ3	-6.10851
FEM1C	-6.10981
C9orf24	-6.1104
LGR6	-6.11304
ABLIM1	-6.117
GABPA	-6.11767
CITED4	-6.11814
C8orf31	-6.1217
CPOX	-6.12173
MPZL1	-6.12378
FAM192A	-6.12497
PSMC2	-6.12623
PNPO	-6.12763
POLD3	-6.13246
RBM19	-6.13297
DUSP12	-6.13377
NEU1	-6.13398
IRAK1	-6.14074
NEK9	-6.14158
LYL1	-6.14502
SLC22A18	-6.14704
ANO6	-6.15357
GORASP2	-6.15955
TBC1D1	-6.16615
VCL	-6.1742
HCRT	-6.17601
PCDHB18P	-6.17777
SENP2	-6.18616
IPO4	-6.18688
WDR83	-6.19295
PSMD14	-6.19553
DNMBP	-6.19574
TCF12	-6.20123
SLC9A1	-6.21197
ARHGEF10	-6.21201
RASSF5	-6.21725
TRMT61A	-6.2177
FBLIM1	-6.22218
CACNB4	-6.22257
TMEM99	-6.22408
OR2AK2	-6.22736
ACVR1C	-6.22764
METTL22	-6.22797
ZKSCAN4	-6.22875
GADD45G	-6.23021
CNIH1	-6.23155
MRPL16	-6.23577
COX7B	-6.23645
ADCY10P1	-6.2377
MRFAP1	-6.23877
FLJ37035	-6.23923
KIF13A	-6.24013
ZNF480	-6.24114
SLC7A1	-6.24177
LYG1	-6.24183
COX20	-6.246
NAXE	-6.24726
MBTPS2	-6.24837
HPS1	-6.24927
YTHDC1	-6.25253
PYROXD2	-6.25691
SLCO3A1	-6.25978
ADARB1	-6.2625
ZNF207	-6.26286
EMC10	-6.26337
UBQLN4	-6.26477
MRPL18	-6.26579
SPSB3	-6.26725
FRMD8	-6.27265
ZNF133	-6.27478
POLI	-6.27546
ZBTB16	-6.27879
NDUFA6	-6.2792
BFAR	-6.2801
ANP32A	-6.28629
NXT1	-6.28817
PHF19	-6.28953
XYLB	-6.29057
SRP68	-6.29148
WFIKKN2	-6.29217
ZNF692	-6.29239
HTR5A	-6.29527
COL16A1	-6.29597
KCNS2	-6.29749
USP19	-6.29867
KANSL2	-6.29944
TAS2R13	-6.29994
C15orf41	-6.3018
LNP1	-6.30745
URI1	-6.30921
METAP1D	-6.31208
SNX29	-6.31269
SLC7A5	-6.31299
EGFL7	-6.31327
ST7-AS1	-6.3136
HS3ST4	-6.31549
TSC2	-6.31757
SLC10A7	-6.319
GPC6	-6.31936
DHRS7B	-6.3194
HAUS4	-6.32045
FEZ2	-6.32099
NCBP3	-6.32258
PACSIN3	-6.32328
SOD2	-6.32332
DLAT	-6.32363
KRTAP19-8	-6.32809
SLC25A33	-6.32929
ENO2	-6.33063
SERPINA6	-6.33297
CDH26	-6.3345
OSTN	-6.33828
PPFIA1	-6.33906
RAPGEF5	-6.33958
ARMCX3	-6.33989
AKAP6	-6.33991
POP5	-6.3402
PLN	-6.3422
GOLPH3L	-6.3445
ANKRD35	-6.34741
TFDP2	-6.35713
CLK1	-6.35877
GTF2IRD1P1	-6.35962
LINC00909	-6.36156
URAD	-6.36294
CCDC12	-6.36443
NCKAP5	-6.36668
KREMEN1	-6.37622
MICB	-6.37784
COX11	-6.38095
PFKFB4	-6.38241
CHMP5	-6.39115
TMLHE	-6.39219
ZBTB26	-6.39443
ZNF644	-6.39446
DDX1	-6.39499
ITGB1BP2	-6.39749
MAT2A	-6.39787
MUM1	-6.39827
CA7	-6.40078
CDK5RAP2	-6.40095
SRPK1	-6.40169
COX5B	-6.40263
NDP	-6.41621
RINT1	-6.41947
PICALM	-6.42131
MPIG6B	-6.42159
LMOD1	-6.42472
PAPD7	-6.42727
ZSWIM4	-6.42921
NRBF2	-6.43977
VWA3A	-6.44341
DPYSL2	-6.45191
TMEM11	-6.45513
APOL1	-6.45528
SECISBP2L	-6.4582
UBE2G2	-6.46002
GABRG3	-6.46258
TMEM179B	-6.46949
RIT1	-6.47467
GALNT13	-6.47663
MSRB1	-6.48176
LOC105378853	-6.48302
SGO2	-6.48556
FAM96B	-6.48684
ZNF212	-6.48811
RXFP1	-6.49102
DDX17	-6.49125
MIGA2	-6.49604
CTNNBL1	-6.49605
RTN4IP1	-6.49606
PCYOX1	-6.50611
SYT10	-6.50704
RAI14	-6.51282
FAM131B	-6.5145
KYAT1	-6.51754
SOX12	-6.52332
TST	-6.52449
C10orf143	-6.52499
SLC16A5	-6.52582
PCGF2	-6.52812
BRICD5	-6.5308
SIM2	-6.53107
LOC729218	-6.53374
MGME1	-6.53465
FXYD5	-6.53512
TMEM171	-6.53646
MAPK4	-6.53758
CD248	-6.53787
ANXA2R	-6.53807
ZNF260	-6.53869
TIRAP	-6.5396
HSPD1	-6.54833
ZNF232	-6.55575
RALB	-6.56286
NOB1	-6.56752
STT3A	-6.57165
MRPL21	-6.57534
ASTE1	-6.57582
EPHA1	-6.57618
DNMT1	-6.5782
HLA-G	-6.58216
LATS2	-6.58339
KCNQ1OT1	-6.58702
PHLPP1	-6.58804
MRM2	-6.58938
BRPF1	-6.59336
DIRC1	-6.59465
SF3B5	-6.59515
TMEM265	-6.59704
STYX	-6.59748
SOWAHC	-6.59819
ANXA1	-6.60827
LINC01405	-6.61032
FOXRED1	-6.61033
LRCH3	-6.61568
RAD51AP2	-6.61854
SNX5	-6.62441
GOLGA2P11	-6.62482
RNF34	-6.62951
HEMK1	-6.63023
DYNLRB2	-6.63558
RXRB	-6.63634
FUT8-AS1	-6.64023
FAM222B	-6.64043
DLST	-6.64152
AURKAIP1	-6.64247
PNP	-6.64482
BACH1	-6.64757
PEG3	-6.64861
2024-09-06	-6.64871
RPS6KA1	-6.65238
RHPN1	-6.65685
CASC1	-6.6569
SPTY2D1	-6.65751
JHDM1D-AS1	-6.66146
DDX27	-6.66391
SELENOK	-6.66519
FNDC10	-6.66629
LINC02012	-6.67062
PELO	-6.67176
DNM2	-6.67373
STARD13	-6.6775
SSNA1	-6.68469
SYN3	-6.68474
BCORP1	-6.6858
ATP1A1	-6.68858
NIPAL2	-6.6899
RETSAT	-6.69033
SOX18	-6.69373
TRIM3	-6.69402
TMEM199	-6.70864
TRNP1	-6.70868
GALNT3	-6.7129
PASK	-6.71474
WDFY1	-6.71999
NSMCE4A	-6.72001
NPL	-6.72067
THAP2	-6.72088
PPP1R3F	-6.7228
PHKG2	-6.72554
LOC441601	-6.72623
LOC101928068	-6.72797
SPRY3	-6.72805
AHCYL1	-6.73544
DAPK1	-6.73566
TSPOAP1-AS1	-6.74531
CEP192	-6.74561
ELP3	-6.74604
CALR	-6.74633
SCCPDH	-6.75057
PHF2	-6.751
TPR	-6.75135
UTS2R	-6.75669
FLCN	-6.76561
GNG7	-6.76671
ETAA1	-6.76813
ZNF555	-6.77226
ZNF546	-6.78067
EIF2A	-6.78379
UBC	-6.78724
PPP1R15A	-6.78958
APLP1	-6.79245
CAD	-6.79261
ZNF334	-6.80724
CWC15	-6.81172
POLR2E	-6.81786
ODR4	-6.82118
PEX3	-6.82856
IGLON5	-6.83031
MGAT1	-6.8373
NLN	-6.83783
TMEM151A	-6.84123
SLC30A4	-6.84466
GPD1	-6.84988
ZNF192P1	-6.85598
ENTPD5	-6.85691
ITGA2B	-6.85912
HTRA1	-6.86203
BUD23	-6.86281
SMAD5	-6.86382
HABP4	-6.86549
KIAA1656	-6.86832
STK10	-6.87192
NAGS	-6.87329
RPSAP9	-6.87425
TH	-6.87453
TMEM62	-6.87476
MYOM2	-6.88421
OR2W5	-6.88747
NSUN3	-6.89333
CRY1	-6.8945
CNTN6	-6.89741
NR2F6	-6.89876
UFD1	-6.9031
ZNF396	-6.90419
EPC1	-6.90953
WWC3	-6.90991
TCEAL6	-6.91001
RMDN3	-6.9132
IKZF5	-6.91576
MIF4GD	-6.91683
LOC101926934	-6.91787
ILF2	-6.9215
ADAR	-6.92181
LRRFIP2	-6.92644
SLC6A7	-6.92796
SNX18	-6.92801
TMEM229B	-6.93007
TTLL7	-6.93111
NCKIPSD	-6.93201
CCDC138	-6.93351
TRAF1	-6.93546
ALAD	-6.94181
GOLGA1	-6.94906
EGLN3	-6.95427
NDUFAF3	-6.95439
NKX2-8	-6.95469
BICD2	-6.95564
MCRS1	-6.95657
FAM133CP	-6.95937
UBAP1	-6.96165
EIF3F	-6.96748
ACSL6	-6.96937
C1orf131	-6.97302
KBTBD4	-6.97429
PANK4	-6.97872
PEX11G	-6.99084
HELZ	-6.99173
SOCS1	-6.99626
PATJ	-6.9963
SCYL3	-7.00196
PRPF19	-7.0078
PNRC1	-7.01091
PRPF8	-7.01121
BRWD3	-7.01416
FAM96A	-7.01928
DDX46	-7.02253
BBS2	-7.02294
LRIG2	-7.0285
KIAA1217	-7.0321
PCCB	-7.03413
FCGR3A	-7.0353
ELOF1	-7.03651
LIN9	-7.04332
PIK3C3	-7.04743
ASMTL	-7.04778
LRRCC1	-7.04821
NOM1	-7.05415
ATP11B	-7.05539
ZNF146	-7.06484
LOC407835	-7.07541
MICAL1	-7.0766
MGST3	-7.07673
HM13	-7.07852
STARD8	-7.08061
TPST2	-7.08543
NEURL3	-7.08748
SLC27A4	-7.08911
CEP104	-7.09172
CCT8L2	-7.09747
SLC35E4	-7.10018
PQLC3	-7.10293
MIOS	-7.10367
KRTAP12-1	-7.10444
NQO2	-7.10706
PCDHB2	-7.1075
VIPR2	-7.1075
TUBGCP2	-7.10776
ISCA2	-7.11503
ZNF12	-7.11594
REST	-7.11909
RBMXL1	-7.11934
TFIP11	-7.12305
GLRX	-7.12513
GYG2P1	-7.13347
HS3ST2	-7.13632
YAE1D1	-7.13913
PAIP2B	-7.13949
AMMECR1	-7.14041
AMMECR1L	-7.14227
ADAL	-7.14403
ITGAV	-7.15556
TP53AIP1	-7.15557
KLF15	-7.16245
C3orf62	-7.16264
ARMCX4	-7.16427
PTGDS	-7.16506
SMYD4	-7.16819
SLC35C2	-7.1702
DLEU1	-7.17511
TRMO	-7.17544
SURF6	-7.17994
FAM213A	-7.18307
ZKSCAN5	-7.18362
RRAS	-7.1847
ABCB9	-7.18692
UQCC1	-7.18919
VNN2	-7.19263
SLC9A3R2	-7.19277
C5orf15	-7.19377
DIRAS1	-7.19393
EDIL3	-7.19788
BBS10	-7.19918
FREM3	-7.19941
ZNF189	-7.20396
ST3GAL5	-7.20499
CD14	-7.20699
FGF12	-7.21126
ENOSF1	-7.21133
CRTC3	-7.21426
TIGD2	-7.21657
MTHFSD	-7.21833
RAB30-AS1	-7.22147
PTPN21	-7.22496
HOOK2	-7.22497
ZNF567	-7.22535
RBM7	-7.22612
CXCR3	-7.22947
ACADM	-7.23082
HMOX2	-7.23166
PLCH1	-7.23946
SEMA3C	-7.24439
DNAJB1	-7.25301
DDX58	-7.25588
POLD1	-7.25782
PIEZO1	-7.25791
SCRG1	-7.26169
PER1	-7.26239
ACO1	-7.26374
FOSL2	-7.26498
UNC50	-7.26711
MKNK2	-7.26947
SUCLG1	-7.27012
UMODL1-AS1	-7.2729
GREB1	-7.2762
RFX5	-7.27658
TRAF6	-7.28313
SESN2	-7.28583
TMEM179	-7.28833
ST6GAL1	-7.29058
ZDHHC21	-7.29072
ABCF2	-7.30147
MXD1	-7.30517
LOC101928504	-7.30716
COMMD6	-7.31069
FAM50A	-7.31415
CKS2	-7.31498
TMEM230	-7.31633
PIH1D2	-7.32597
CYP7B1	-7.32604
INO80E	-7.32883
UBN2	-7.33495
PAN3	-7.33546
LOC646626	-7.33734
NOSIP	-7.34213
CDH18	-7.35153
TAS2R20	-7.35327
XPC	-7.35441
DCAF8	-7.35745
FAM173B	-7.35878
KPNA5	-7.36596
LMBR1	-7.37147
FSTL5	-7.38366
PARM1	-7.38549
DCTN6	-7.38567
NFE2L2	-7.38678
SUPT16H	-7.39213
CSAG1	-7.39297
RPUSD2	-7.39377
HECTD3	-7.41332
ZFYVE28	-7.41395
CFAP36	-7.41577
ARHGAP29	-7.41977
TTC37	-7.42074
TSC22D4	-7.42313
TTI1	-7.42574
NOS2	-7.42636
TGFBRAP1	-7.43316
MDC1	-7.43506
HSPA12A	-7.43998
CSKMT	-7.45191
CDH1	-7.4546
GRPEL2	-7.45812
GNPTG	-7.4584
FNBP4	-7.46099
PDE4C	-7.46333
PLEKHA7	-7.46492
DYNC2H1	-7.46801
ANXA6	-7.47088
COMMD8	-7.47679
TIMM8A	-7.47734
CBLN4	-7.48017
HERC2P9	-7.4861
TTN	-7.49054
EXT2	-7.49247
CTTNBP2	-7.49289
GLRX3	-7.50246
RPS4Y2	-7.50301
LOC100506548	-7.5039
CDIP1	-7.50595
GABPB1-IT1	-7.50601
SF3A1	-7.50613
NME9	-7.50827
KALRN	-7.50975
PRAMEF20	-7.51046
ZNF571	-7.51887
TUBB4A	-7.52293
HECW1	-7.52612
IARS	-7.52738
ZC2HC1C	-7.5491
AQP1	-7.55297
ELAVL4	-7.55347
ZC4H2	-7.55837
LRRC75B	-7.55938
RIBC1	-7.56141
ARAP3	-7.56398
LOC100294145	-7.57612
TFRC	-7.57767
PSMD5	-7.57778
LOC100128361	-7.57804
YIPF6	-7.5807
PHYHIPL	-7.61136
GAPVD1	-7.61396
CENPV	-7.61609
IKBKG	-7.62381
PLA1A	-7.65041
UPF1	-7.65599
KRTAP10-10	-7.65733
VAPB	-7.66013
ARMC1	-7.66339
CYP3A43	-7.66522
SPATA13	-7.66842
ARHGAP21	-7.67448
NRG2	-7.67526
SPATA20	-7.67545
ING1	-7.6807
POMGNT1	-7.68568
CCDC186	-7.68628
POU6F1	-7.69664
BCL2L2	-7.70312
ATF7	-7.70317
PPP6C	-7.70505
PKN2	-7.70897
P4HB	-7.71041
PPP1R14B	-7.71353
SH3D19	-7.71361
GLRB	-7.72
ADSS	-7.72147
DAD1	-7.72498
MEIS2	-7.73278
PKD1	-7.73304
NRM	-7.73876
SNRNP48	-7.74248
TANK	-7.7432
TP53TG3D	-7.75054
CCDC18-AS1	-7.75546
GNA14	-7.76987
PVRIG	-7.77232
THSD7A	-7.77625
ZBTB3	-7.78365
RMC1	-7.78384
CD38	-7.78807
DANCR	-7.79883
ZNF267	-7.80065
ATIC	-7.80294
CERNA1	-7.80644
COMP	-7.81262
EFHC1	-7.81797
PTP4A1	-7.82127
FIGN	-7.82515
ICOSLG	-7.827
ANAPC15	-7.83211
RHBDD1	-7.83615
THG1L	-7.8414
CKB	-7.84461
ARFIP1	-7.84717
IGBP1	-7.84758
PNMA6A	-7.84842
UCP2	-7.85103
PDE5A	-7.85193
DOCK10	-7.85226
NDUFA8	-7.86188
SND1-IT1	-7.8637
PHF6	-7.8654
ADRA2A	-7.86772
IGLL3P	-7.86867
HLA-C	-7.87068
PLP2	-7.87203
INPP5J	-7.8758
SPAG8	-7.87677
FAM217B	-7.88192
MFSD5	-7.88287
KRT18	-7.8851
RPL5	-7.88855
APEH	-7.89025
C11orf16	-7.89204
OR6C76	-7.89715
POLE3	-7.898
RALGAPB	-7.89867
G3BP1	-7.90047
BCLAF1	-7.90195
CHST2	-7.90273
CDHR3	-7.9072
RIPPLY2	-7.90813
CILP	-7.90823
GOLPH3	-7.91178
BCL2L13	-7.91386
TNFSF4	-7.91483
NDUFB4	-7.91695
ATP8B1	-7.92176
SLC25A20	-7.92507
ZNF34	-7.92933
SOCS6	-7.93377
CLIC3	-7.93487
PLEKHH2	-7.93831
ASB4	-7.95679
LINC00431	-7.9615
FLT3LG	-7.96272
CCNYL1	-7.96366
ARHGAP27	-7.97584
METTL17	-7.98285
SUGP2	-7.98589
CECR7	-7.98615
BACH2	-7.99542
TLNRD1	-7.99629
PAFAH2	-7.99945
SNX17	-8.0035
NPPB	-8.00455
USP9Y	-8.00554
RAI1	-8.0114
NIPA2	-8.01569
QPRT	-8.01964
PCYT2	-8.02299
MAPRE1	-8.03059
ZCCHC2	-8.03068
MCHR2	-8.03121
NAPSA	-8.0343
PRRX2	-8.038
ELF2	-8.04118
CASP9	-8.04137
HSD17B7	-8.04223
CDC42EP3	-8.05049
DNASE2	-8.05691
ZNF736	-8.06432
NLRP11	-8.06948
ANO8	-8.06988
SLC25A27	-8.07098
CTSF	-8.07347
CBR3-AS1	-8.07566
CWC22	-8.07581
OLFM4	-8.07674
PRPF38A	-8.0794
PARD6A	-8.07978
SNAPC1	-8.08151
CDA	-8.08233
LRRC34	-8.08286
TCTN3	-8.08483
SAMD4B	-8.08604
ORAI3	-8.08712
TSPAN1	-8.08876
VILL	-8.0895
ZNF25	-8.09039
NHLRC3	-8.10401
MFSD11	-8.10504
MAP7	-8.11181
PAXIP1-AS2	-8.11917
MSN	-8.12557
HGC6.3	-8.12751
HIST1H3E	-8.12796
ZDHHC5	-8.12947
DDX31	-8.13453
RERE	-8.13646
ZNF333	-8.13666
HACD3	-8.14364
HEXB	-8.14984
TMEM117	-8.15082
PABPC1L2A	-8.15195
HSPA4L	-8.15435
FAM49B	-8.15647
PBRM1	-8.15736
YRDC	-8.16971
GLB1L	-8.17035
ZNF500	-8.17376
LINC00622	-8.17711
SYNC	-8.18256
SPAG5	-8.18528
DPT	-8.20541
KCNQ5	-8.20652
RFPL3	-8.20817
DHFR2	-8.20824
APBB1	-8.21222
SQSTM1	-8.21476
TMEM192	-8.21785
PLCXD1	-8.21957
FLT4	-8.22213
MED12	-8.22313
ZNF607	-8.2239
HSD11B2	-8.2301
TMEM74B	-8.23372
ZNF33A	-8.23939
IVD	-8.243
BICC1	-8.24709
ZNF266	-8.2489
ANO5	-8.26404
MPST	-8.26472
PRTG	-8.27733
DCAF1	-8.27795
GSTP1	-8.27832
KCNH4	-8.27835
CASP2	-8.2818
ZNF317	-8.28243
MACROD1	-8.28379
STX8	-8.2843
LRP10	-8.30912
HNRNPR	-8.31002
RTCA	-8.31172
KRTCAP2	-8.32688
NUDT16	-8.32937
PTPN11	-8.3338
KIF9-AS1	-8.34499
HSPA8	-8.3525
LCP1	-8.35569
ZNF547	-8.35861
ZNF484	-8.36626
SNX27	-8.36637
PXN-AS1	-8.36853
TRIM66	-8.36866
RASSF8-AS1	-8.36869
KHDC1	-8.36978
PPP1R16B	-8.37211
EI24	-8.37883
TBX1	-8.38366
DYNLT1	-8.3876
MED17	-8.40298
ECE1	-8.40928
ADAMTS9	-8.41262
LOC101927550	-8.41521
UBAC1	-8.41806
RPS6KA6	-8.41877
MRI1	-8.42158
FAM209A	-8.43092
CCNT2	-8.44231
TACC3	-8.44376
DHX15	-8.44781
CLEC18B	-8.44831
WWTR1	-8.44838
LARGE2	-8.46131
CD209	-8.47226
FAM181B	-8.47229
COPS7B	-8.47871
GK3P	-8.4801
CDK7	-8.49235
SPNS1	-8.49286
GOLGA2	-8.50332
ALKBH8	-8.50989
HADHB	-8.51238
HMG20B	-8.51356
JARID2	-8.5142
NTNG1	-8.51446
AASDH	-8.52187
TAF5	-8.5286
PEMT	-8.53396
QPCT	-8.53492
ITGB3BP	-8.54323
TP53INP1	-8.54423
MTRF1	-8.54541
UBQLN1	-8.55074
SLC35G5	-8.55265
SNAP23	-8.55871
THNSL2	-8.56646
NEURL2	-8.59543
EN2	-8.59581
LINC00216	-8.60107
UNC13D	-8.6014
FAM35BP	-8.60169
ZNF319	-8.60289
GINS3	-8.61108
FAM57B	-8.61147
TRMT1L	-8.62036
LIMA1	-8.62468
C1orf229	-8.62899
PDXDC1	-8.64508
HHIP-AS1	-8.64858
PGAM2	-8.64926
UBL7-AS1	-8.66292
NUDT1	-8.66646
FUCA2	-8.66743
GRM3	-8.67197
PPBP	-8.68169
PSD2	-8.69873
CFAP20	-8.70407
ZBTB24	-8.70427
NACAD	-8.70579
MLXIPL	-8.70761
PEX5	-8.70782
WHAMMP2	-8.70823
NUPL2	-8.74053
TRAF3	-8.74703
SELENOS	-8.74753
ZNF420	-8.74847
NUP155	-8.75265
MTMR9LP	-8.7541
NAPRT	-8.75703
SEC62	-8.75797
ZNF426	-8.75931
MIR22HG	-8.76716
COMMD2	-8.76824
TMEM259	-8.76868
ZNF619	-8.77123
HMGCS2	-8.77213
GLI4	-8.77285
LNPK	-8.77454
OLFML3	-8.77659
ZC3H13	-8.77759
SPINK8	-8.77998
C17orf100	-8.78519
ATG10	-8.78827
MFNG	-8.79445
ZNF622	-8.79545
HBA1	-8.8029
HDAC9	-8.80358
AFTPH	-8.80847
MROH7	-8.81281
NRBP2	-8.82705
HBB	-8.82712
RANGAP1	-8.83699
DDX3X	-8.83757
PDLIM7	-8.8418
NUP35	-8.84281
CGGBP1	-8.86874
CTSC	-8.86879
GPBP1	-8.87237
GRAMD1A	-8.88497
CIDECP	-8.88861
RPL10	-8.89647
TBRG4	-8.89905
ADNP2	-8.90476
CABP1	-8.91294
SUPV3L1	-8.92738
HIST1H3H	-8.93021
TXNDC17	-8.93256
EIF2S3B	-8.9462
ADAM15	-8.95511
EPHB2	-8.96678
TM6SF2	-8.96925
TGFBR2	-8.97374
SF3B2	-8.98249
TIMM9	-9.00074
APBB3	-9.0062
EXOC8	-9.00691
ITGA7	-9.01087
AGO2	-9.01357
MBL1P	-9.01724
HKR1	-9.031
OXSM	-9.0368
SH3BP1	-9.04497
SMC3	-9.04636
TCEAL3	-9.05572
SATB2	-9.05646
SLC25A38	-9.0573
LOC100505938	-9.065
NKAP	-9.06609
BAZ2B	-9.0682
ATF6B	-9.07063
SEC24A	-9.07838
UXT	-9.08225
TMEM203	-9.09058
PSMG4	-9.10031
CLASP2	-9.10112
FAM114A1	-9.10117
INPP5E	-9.10354
C8orf59	-9.10369
PCTP	-9.10403
PRDX3	-9.10419
POLR2I	-9.10687
NENF	-9.10873
DHX36	-9.10985
YME1L1	-9.1099
ZC3HC1	-9.1119
PICK1	-9.11466
UBA2	-9.13253
CTAGE7P	-9.13354
ATPAF1	-9.13649
BCCIP	-9.13966
DECR2	-9.16002
WLS	-9.17308
GNG3	-9.17431
FCER1G	-9.1772
HINT3	-9.17836
NDUFS5	-9.18188
CDK14	-9.2009
NUPR1	-9.20332
TMEM132A	-9.21659
SCO1	-9.22228
TOP1P1	-9.22588
ZFP28	-9.2303
TLCD2	-9.23679
PNPLA4	-9.23705
LIMK2	-9.25046
FBXL8	-9.25096
GABPB1	-9.25473
STX1B	-9.25947
HTR3B	-9.25979
BMPR1B	-9.26432
SF3A2	-9.26589
XPO5	-9.26804
EFCC1	-9.27707
KCTD13	-9.28206
RIC3	-9.29585
PRR14	-9.30003
SYT11	-9.30511
ZNF16	-9.30605
SCNN1D	-9.31114
RNF149	-9.31996
ZNF256	-9.32076
EML4	-9.32582
LOC728739	-9.33792
P3H4	-9.34589
MMP28	-9.35162
TBXT	-9.3589
B4GALT5	-9.36323
SATL1	-9.38161
CCDC8	-9.38163
IBA57	-9.39113
FAM117B	-9.39452
CELSR2	-9.39461
ACSS1	-9.3955
LTC4S	-9.40912
S100A14	-9.41706
ARFGAP2	-9.41869
TUBB8	-9.43573
TADA3	-9.43922
LOC285074	-9.44327
GRPR	-9.4439
BAD	-9.44499
MBD4	-9.44686
TUSC1	-9.45407
TNS3	-9.47666
HNRNPK	-9.47666
RASD1	-9.47829
P2RY6	-9.47918
TBC1D10B	-9.47987
BCL2	-9.48322
STX17	-9.48672
ADD2	-9.49661
NDUFA3	-9.50685
LARP4B	-9.51481
CMTM3	-9.52585
CNTNAP5	-9.53225
RPL35	-9.54069
RNASE6	-9.54143
EPHX3	-9.54754
TIMM10	-9.55145
GPR39	-9.5517
ZNF253	-9.55552
PSMA3-AS1	-9.56038
TSPAN6	-9.57166
SLC25A19	-9.57594
ANO2	-9.58402
EFHB	-9.58574
TRIM11	-9.58704
CYSRT1	-9.60293
BRD2	-9.60528
ATP9B	-9.60663
MXD3	-9.60865
ATAD1	-9.61752
PRKCA	-9.61843
RBMX2	-9.6305
GPR75	-9.631
SAPCD2	-9.63259
LYSMD3	-9.6343
BARX1	-9.63988
DNAJC24	-9.64118
SCN4A	-9.64565
C7orf50	-9.65326
CYP2W1	-9.65408
CELSR3	-9.6565
CRYBB3	-9.66183
WDR45B	-9.67523
SLC25A16	-9.67591
PMS2P4	-9.67831
PRSS3	-9.68148
OAS1	-9.68261
MCM6	-9.68416
ERO1B	-9.69591
USE1	-9.7042
SRD5A1	-9.70895
COA7	-9.71107
HIST1H4D	-9.71271
XRCC5	-9.72455
THOC1	-9.72774
ZFP69B	-9.73078
GTF3C4	-9.73823
PBDC1	-9.75999
TRA2A	-9.76028
FIGNL1	-9.76077
GTF2IRD2	-9.76193
PIWIL4	-9.76254
LGI1	-9.76309
SHC1	-9.7647
TET2	-9.76889
SCGB1C1	-9.78787
TTC21A	-9.78997
PRB4	-9.79154
ZFP69	-9.79826
NKIRAS1	-9.80228
ASIP	-9.80748
TTC14	-9.80871
CLPB	-9.81494
MEIG1	-9.81589
ZNF69	-9.81953
FAM13B	-9.82687
RFX1	-9.83914
RPL34-AS1	-9.8464
EDARADD	-9.85466
GTF3C6	-9.86832
PLA2G12B	-9.87562
NUDCD3	-9.88148
IL17RB	-9.88516
BLOC1S4	-9.88935
DNAJC7	-9.89061
DCX	-9.89179
LEMD3	-9.8971
LOC401127	-9.90389
ZG16B	-9.90985
ZNF416	-9.91363
SUPT4H1	-9.92552
PRICKLE1	-9.93162
VASN	-9.96517
LINC01146	-9.97308
TWF2	-9.97846
HERPUD2	-9.9814
NOL12	-9.99616
TCAF1	-9.99857
RSPH14	-10.0163
SLC6A16	-10.0236
EXOSC8	-10.0288
C20orf194	-10.0352
WAPL	-10.0353
KIF2A	-10.0424
TXLNA	-10.0477
SGSM3	-10.0579
SLC39A12	-10.0662
DNM1P50	-10.0686
SMS	-10.0693
CCNI2	-10.0702
PELP1	-10.0708
KDM1A	-10.0806
SCYL1	-10.0847
TMEM56	-10.089
MAPKAPK5	-10.0894
TIMM17B	-10.0985
LINC01485	-10.1007
PRKN	-10.1014
PRLHR	-10.1082
PLEKHJ1	-10.1181
DOCK9	-10.1371
RPS7	-10.1389
NDST1	-10.1412
SNORD22	-10.1492
NECAB1	-10.1508
NETO2	-10.1543
CENPT	-10.158
ZNF213-AS1	-10.1591
TSPO2	-10.1656
APOM	-10.1669
IL1RAP	-10.1714
EMC3	-10.187
RPL6	-10.1896
ATF5	-10.1935
ACRBP	-10.1969
JAG1	-10.2037
CXorf56	-10.2051
ARSB	-10.2055
FAM153A	-10.2169
LRRC2	-10.2244
MAD2L2	-10.2254
PTPN23	-10.2355
ZNF285	-10.2382
GOLGA6L17P	-10.2416
ADH5	-10.252
RIMKLB	-10.252
PTPN9	-10.2652
ZNRD1ASP	-10.2737
TIMM29	-10.2755
LARS2	-10.2803
REX1BD	-10.2948
ABCA1	-10.296
PPM1K	-10.2983
ATP2C2	-10.3167
SP9	-10.3367
PMVK	-10.3451
GLIS2	-10.3518
RHPN2	-10.3548
ARVCF	-10.3604
AKR7A2P1	-10.3777
JOSD1	-10.3802
SMARCA2	-10.3821
RTN3	-10.3886
GTDC1	-10.392
PML	-10.4015
SARNP	-10.4066
TNNC1	-10.4142
EFEMP1	-10.4182
SEC61G	-10.4256
ANKRD20A11P	-10.4339
PPP1R18	-10.4342
CAVIN3	-10.4347
RUFY3	-10.453
RPA2	-10.4623
MRGPRD	-10.4628
KCNK1	-10.4824
TAOK1	-10.4884
CLPP	-10.4965
GNA12	-10.5126
EMP3	-10.5167
ATL1	-10.5265
CAPZA2	-10.5301
FAM81A	-10.5411
HIF3A	-10.5412
MYH14	-10.5549
GEMIN8P4	-10.5635
DMAP1	-10.5641
RXYLT1	-10.5661
RANBP10	-10.5715
LYZL1	-10.5802
DTNBP1	-10.6031
FAM92A1P2	-10.6101
TDRKH	-10.6165
TMEM121	-10.6206
ZNF254	-10.6211
SLC35F5	-10.6235
UFC1	-10.6273
SIL1	-10.628
P2RY1	-10.6328
RPRM	-10.6352
KIF1BP	-10.6464
CTBP1-AS2	-10.6519
FAM13A	-10.6589
PIK3R5	-10.672
NDFIP2	-10.6838
SSBP1	-10.687
GPR6	-10.688
ICA1L	-10.69
HCFC2	-10.6992
ZNF813	-10.6992
C5orf42	-10.7028
C21orf2	-10.7042
PURB	-10.7098
NCCRP1	-10.71
SDE2	-10.7132
PPP2R1A	-10.7178
UNC5A	-10.7197
LOC105376064	-10.7202
C17orf97	-10.7216
STRIP1	-10.7241
TP53BP2	-10.7316
TPRG1L	-10.7318
SKAP2	-10.7428
DLK2	-10.7445
TRIT1	-10.7496
SSR4P1	-10.7498
DZIP1	-10.7708
NONO	-10.7737
SOX2	-10.7759
XRCC4	-10.7812
FAM104A	-10.7898
BTBD3	-10.791
RNF217	-10.8052
GTF2E2	-10.8088
FZD3	-10.8211
CHP1	-10.822
P2RX4	-10.8241
TAS2R60	-10.8254
PRCC	-10.8263
FNIP2	-10.8425
PDZRN4	-10.8575
FAM200B	-10.8802
SELENOM	-10.9145
CXCL16	-10.9172
CAPG	-10.9303
TRRAP	-10.9347
LSM12	-10.9358
RBBP5	-10.9396
PMS2P7	-10.9508
APRT	-10.9574
FEN1	-10.9667
EVPL	-10.9672
IL17RD	-10.9762
DTX1	-10.9766
MYLK4	-10.9769
FADS3	-10.9835
CDC5L	-10.9869
ZMYND15	-10.9884
NIP7	-11.0067
CCDC181	-11.0068
GTF2F1	-11.0124
C3orf38	-11.032
[truncated: 425 more rows]

## Sheet: Sheet8
Table S8. Genomic loci shared between AD and GLU at conjFDR < 0.05.
GenomicLocus	uniqID	rsID	chr	pos	p	start	end	nSNPs	nGWASSNPs	nIndSigSNPs	IndSigSNPs	nLeadSNPs	LeadSNPs
1	1:12682909:A:G	rs3010930	1	12682909	4.9078e-08	12682855	12686912	4	3	1	rs3010930	1	rs3010930
2	1:93539383:A:G	rs12385720	1	93539383	4.6166e-08	93539383	93891839	181	147	1	rs12385720	1	rs12385720
3	2:28062956:A:G	rs4275987	2	28062956	4.38235e-08	27939071	28284633	243	211	1	rs4275987	1	rs4275987
4	2:43762959:C:T	rs78572881	2	43762959	1.72426e-08	43451957	43855150	195	174	1	rs78572881	1	rs78572881
5	3:151960936:G:T	rs323618	3	151960936	4.53434e-08	151942701	151969794	12	8	1	rs323618	1	rs323618
6	7:28149761:C:T	rs11771411	7	28149761	1.19007e-08	28144801	28259233	49	43	2	rs11771411;rs1513275	1	rs11771411
7	7:50486494:G:T	rs73695660	7	50486494	1.12769e-08	50443614	50599275	97	87	1	rs73695660	1	rs73695660
8	8:95992330:A:G	rs2340534	8	95992330	4.32281e-08	95831273	96012271	107	86	1	rs2340534	1	rs2340534
9	10:130340129:C:T	rs1999991	10	130340129	4.54102e-08	130327256	130343046	6	6	1	rs1999991	1	rs1999991
10	11:47391948:A:G	rs10437655	11	47391948	1.53778e-12	46559730	48437356	320	265	10	rs71474184;rs74486166;rs183682035;rs35959877;rs10437655;rs11039216;rs7941404;rs11039364;rs11039149;rs3740688	2	rs71474184;rs10437655
11	17:43899786:C:T	rs17762954	17	43899786	1.42542e-09	43463493	44865603	3854	374	1	rs17762954	1	rs17762954
12	17:45640405:G:T	rs11868058	17	45640405	4.63387e-08	45385012	45786452	293	206	1	rs11868058	1	rs11868058
13	17:61545779:C:T	rs6504163	17	61545779	1.97797e-09	61545779	61578207	48	41	2	rs6504163;rs4311	1	rs6504163
14	19:45603962:G:T	rs7255018	19	45603962	2.79828e-09	45259002	45690460	77	66	6	rs2927448;rs2889414;rs584007;rs35194383;rs7255018;rs3178166	5	rs2927448;rs2889414;rs584007;rs35194383;rs7255018
15	19:46190268:A:G	rs1964272	19	46190268	9.33566e-10	46147527	46374916	182	145	10	rs35248551;rs4803848;rs55914970;rs1964272;rs8100587;rs3760842;rs4802273;rs2014576;rs8108590;rs12984785	2	rs35248551;rs1964272
Abbreviations: AD, Alzheimer's disease; chr, chromosome; GLU, glucose; pos, position.

## Sheet: Sheet9
Table S9. All candidate SNPs jointly associated with AD and GLU.
uniqID	rsID	chr	position	non_effect_allele	effect_allele	MAF	gwasP	beta	r2	IndSigSNP	GenomicLocus	nearestGene	distance	function	CADD	RDB	minChrState	commonChrState	posMapFilt	eqtlMapFilt	ciMapFilt
1:12682855:C:T	rs3000895	1	12682855	C	T	0.06362	6.55447e-08	0.0727	1	rs3010930	1	RP11-474O21.5	3604	intergenic	9.052		2	15	1	0	0
1:12682909:A:G	rs3010930	1	12682909	G	A	0.06362	4.9078e-08	0.076	1	rs3010930	1	RP11-474O21.5	3658	intergenic	5.412	4	2	15	1	0	0
1:12683102:C:T	rs3000894	1	12683102	C	T	0.06362			1	rs3010930	1	RP11-474O21.5	3851	intergenic	0.805		5	15	1	0	0
1:12686912:C:T	rs1892067	1	12686912	C	T	0.06859	5.54212e-07	-0.0528	0.708418	rs3010930	1	RP11-474O21.5	7661	intergenic	6.728	6	5	15	1	0	0
1:93539383:A:G	rs12385720	1	93539383	G	A	0.3559	4.6166e-08	0.0359	1	rs12385720	2	MTF2	5408	intergenic	3.249	5	5	15	1	0	0
1:93539656:G:T	rs7532549	1	93539656	G	T	0.339	8.00071e-08	0.0343	0.898706	rs12385720	2	MTF2	5135	intergenic	4.759	7	5	15	1	0	0
1:93543483:C:G	rs3754184	1	93543483	G	C	0.3638	6.21788e-08	0.0347	0.964123	rs12385720	2	MTF2	1308	intergenic	11.15	6	5	15	1	0	0
1:93544131:C:T	rs1856027	1	93544131	C	T	0.3638	7.49393e-08	-0.0338	0.964123	rs12385720	2	MTF2	660	upstream	6.132		1	2	1	0	0
1:93546299:G:T	rs12128131	1	93546299	G	T	0.3628	8.60918e-08	-0.0331	0.959523	rs12385720	2	MTF2	0	intronic	14.9	2b	1	1	1	0	0
1:93552187:C:G	rs11164870	1	93552187	G	C	0.3797	6.75827e-08	-0.034	0.889015	rs12385720	2	MTF2	0	intronic	8.822	6	4	5	1	0	0
1:93553498:C:CT	rs3834084	1	93553498	C	CT	0.3797			0.889015	rs12385720	2	MTF2	0	intronic	4.588		2	5	1	0	0
1:93555682:C:T	rs11164871	1	93555682	C	T	0.3678	1.04842e-07	0.0322	0.937949	rs12385720	2	MTF2	0	intronic	0.46	6	4	5	1	0	0
1:93558818:A:G	rs12038699	1	93558818	G	A	0.3628	9.02537e-08	-0.0329	0.959523	rs12385720	2	MTF2	0	intronic	6.551	5	4	5	1	0	0
1:93570368:A:G	rs1474927	1	93570368	G	A	0.3748	7.37557e-08	0.0335	0.90906	rs12385720	2	MTF2	0	intronic	0.026		4	5	1	0	0
1:93573493:A:G	rs12139009	1	93573493	G	A	0.3628	1.11643e-07	-0.0318	0.959523	rs12385720	2	MTF2	0	intronic	4.236	7	4	5	1	0	0
1:93578402:C:T	rs4847398	1	93578402	C	T	0.3678	2.12898e-07	0.0277	0.937949	rs12385720	2	MTF2	0	intronic	0.465	6	4	5	1	0	0
1:93580879:C:T	rs2295424	1	93580879	C	T	0.3678	2.03805e-07	-0.0279	0.937949	rs12385720	2	MTF2	0	intronic	1.922		4	4	1	0	0
1:93581024:C:T	rs2295423	1	93581024	C	T	0.3678	2.07471e-07	-0.0278	0.937949	rs12385720	2	MTF2	0	intronic	15.13		4	4	1	0	0
1:93584606:A:G	rs4847399	1	93584606	G	A	0.3678	1.86165e-07	0.0284	0.937949	rs12385720	2	MTF2	0	intronic	1.03	6	4	5	1	0	0
1:93587435:C:T	rs2208044	1	93587435	C	T	0.3678	1.72201e-07	0.0289	0.937949	rs12385720	2	MTF2	0	intronic	0.065		4	5	1	0	0
1:93595306:C:G	rs2281525	1	93595306	G	C	0.2803	3.14795e-07	0.0262	0.610077	rs12385720	2	MTF2	0	intronic	1.647	2b	4	5	1	0	0
1:93616202:C:T	rs1572343	1	93616202	C	T	0.341	1.56857e-07	-0.0302	0.853419	rs12385720	2	TMED5	0	UTR3	3.874	7	4	5	1	0	0
1:93617403:G:T	rs7532195	1	93617403	G	T	0.3429	1.59084e-07	-0.0302	0.853812	rs12385720	2	TMED5	0	UTR3	2.447	6	4	5	1	0	0
1:93620393:A:G	rs1060622	1	93620393	G	A	0.3698	1.92337e-07	0.0283	0.929371	rs12385720	2	TMED5	0	exonic	25		4	5	1	0	0
1:93621483:A:G	rs1057257	1	93621483	G	A	0.3449	2.34208e-07	-0.027	0.862362	rs12385720	2	TMED5	0	intronic	4.924	5	4	5	1	0	0
1:93624374:C:T	rs12130734	1	93624374	C	T	0.3429	1.57029e-07	-0.0303	0.853812	rs12385720	2	TMED5	0	exonic	0.065	7	4	5	1	0	0
1:93625234:T:TA	rs59708035	1	93625234	TA	T	0.3559			0.795414	rs12385720	2	TMED5	0	intronic	1.915		4	5	1	0	0
1:93627727:C:T	rs4847235	1	93627727	C	T	0.3429	1.576e-07	-0.0302	0.853812	rs12385720	2	TMED5	0	intronic	7.677	7	4	5	1	0	0
1:93628013:C:G	rs4847401	1	93628013	G	C	0.3429	1.83902e-07	-0.0295	0.853812	rs12385720	2	TMED5	0	intronic	0.995	7	4	5	1	0	0
1:93628062:A:G	rs4847402	1	93628062	G	A	0.3449	2.26314e-07	0.0274	0.862362	rs12385720	2	TMED5	0	intronic	4.07	6	4	5	1	0	0
1:93628710:T:TACTC	rs71852971	1	93628710	T	TACTC	0.3449			0.862362	rs12385720	2	TMED5	0	intronic	13.23		4	5	1	0	0
1:93630172:A:G	rs10874759	1	93630172	G	A	0.3449	1.42171e-07	0.0309	0.862362	rs12385720	2	TMED5	0	intronic	0.916	5	4	5	1	0	0
1:93630510:C:T	rs11164876	1	93630510	C	T	0.3429	1.53907e-07	-0.0304	0.853812	rs12385720	2	TMED5	0	intronic	8.815	5	2	5	1	0	0
1:93634009:A:G	rs2152358	1	93634009	G	A	0.3638	1.60922e-07	0.0292	0.955113	rs12385720	2	TMED5	0	intronic	3.321	6	4	5	1	0	0
1:93634590:A:C	rs6685271	1	93634590	C	A	0.3449	2.35949e-07	0.0304	0.836045	rs12385720	2	TMED5	0	intronic	0.774	5	4	5	1	0	0
1:93634591:A:G	rs6697683	1	93634591	G	A	0.3439			0.832103	rs12385720	2	TMED5	0	intronic	1.868	5	4	5	1	0	0
1:93638400:A:G	rs1932314	1	93638400	G	A	0.3638	1.66404e-07	0.029	0.955113	rs12385720	2	TMED5	0	intronic	2.82	4	2	5	1	0	0
1:93639101:G:T	rs10874762	1	93639101	G	T	0.3449	1.51004e-07	-0.0305	0.862362	rs12385720	2	TMED5	0	intronic	11.28	5	1	5	1	0	0
1:93639596:C:T	rs12044657	1	93639596	C	T	0.3429	1.5628e-07	-0.0303	0.853812	rs12385720	2	TMED5	0	intronic	4.436	7	4	5	1	0	0
1:93641124:C:T	rs6688230	1	93641124	C	T	0.3449	2.24005e-07	0.0275	0.862362	rs12385720	2	TMED5	0	intronic	0.197	7	4	5	1	0	0
1:93642065:T:TAC	rs34446908	1	93642065	TAC	T	0.3449			0.819789	rs12385720	2	TMED5	0	intronic	1.63		1	5	1	0	0
1:93644410:C:T	rs7553465	1	93644410	C	T	0.3449	1.35458e-07	0.0313	0.862362	rs12385720	2	TMED5	0	intronic	4.077	5	1	1	1	0	0
1:93644843:C:G	rs7553916	1	93644843	G	C	0.3638	1.74701e-07	-0.029	0.955113	rs12385720	2	TMED5	0	intronic	5.527	1d	1	1	1	0	0
1:93645182:C:T	rs1335679	1	93645182	C	T	0.3449	2.23925e-07	0.0275	0.862362	rs12385720	2	TMED5	0	intronic	6.303	4	1	1	1	0	0
1:93646207:C:T	rs2297707	1	93646207	C	T	0.3449	2.18355e-07	-0.0278	0.862362	rs12385720	2	TMED5:CCDC18	0:0	exonic	10.46	2b	1	1	1	0	0
1:93648728:C:T	rs7535628	1	93648728	C	T	0.3439	2.21197e-07	-0.0277	0.849194	rs12385720	2	CCDC18	0	intronic	1.15	6	2	5	1	0	0
1:93649732:A:G	rs6682670	1	93649732	G	A	0.3459	2.16126e-07	-0.028	0.857769	rs12385720	2	CCDC18	0	intronic	7.635	7	1	5	1	0	0
1:93650162:A:ACT	rs10601381	1	93650162	A	ACT	0.3459			0.857769	rs12385720	2	CCDC18	0	intronic	9.119		1	5	1	0	0
1:93651461:G:T	rs12118230	1	93651461	G	T	0.3459	2.08707e-07	-0.0282	0.857769	rs12385720	2	CCDC18	0	intronic	4.412	6	1	5	1	0	0
1:93651547:C:T	rs12118262	1	93651547	C	T	0.3459	2.06919e-07	-0.0283	0.857769	rs12385720	2	CCDC18	0	intronic	5.845	6	1	5	1	0	0
1:93652544:A:C	rs12124011	1	93652544	C	A	0.3459	2.16327e-07	0.0279	0.857769	rs12385720	2	CCDC18	0	intronic	0.482	5	1	5	1	0	0
1:93652703:A:G	rs7539307	1	93652703	G	A	0.3439	1.35934e-07	0.0314	0.849194	rs12385720	2	CCDC18	0	intronic	0.176	5	2	5	1	0	0
1:93652785:C:T	rs7517363	1	93652785	C	T	0.3648	1.42909e-07	0.03	0.950723	rs12385720	2	CCDC18	0	intronic	1.307	1f	2	5	1	0	0
1:93655522:A:G	rs11164879	1	93655522	G	A	0.3459	2.1698e-07	0.0279	0.857769	rs12385720	2	CCDC18	0	intronic	0.373	6	4	5	1	0	0
1:93656588:A:G	rs7541687	1	93656588	G	A	0.3459	2.16299e-07	-0.0279	0.857769	rs12385720	2	CCDC18:RP4-612C19.1	0:0	ncRNA_exonic	12.15	6	2	5	1	0	0
1:93656645:AT:ATT	rs536043542	1	93656645	ATT	AT	0.2127			0.782353	rs12385720	2	CCDC18	0	intronic			4	5	1	0	0
1:93656645:A:ATT	rs140378550	1	93656645	A	ATT	0.3986			0.782353	rs12385720	2	CCDC18	0	intronic	1.511		4	5	1	0	0
1:93658096:A:C	rs11164880	1	93658096	C	A	0.3439	2.16281e-07	-0.0281	0.849194	rs12385720	2	CCDC18	0	intronic	1.586	6	4	5	1	0	0
1:93658989:A:C	rs11164881	1	93658989	C	A	0.3459	2.17868e-07	0.0278	0.857769	rs12385720	2	CCDC18	0	intronic	4.024	6	4	5	1	0	0
1:93659762:A:G	rs10782955	1	93659762	G	A	0.3459	3.31063e-07	-0.0275	0.857769	rs12385720	2	CCDC18	0	intronic	1.732	6	4	5	1	0	0
1:93661342:A:C	rs10874764	1	93661342	C	A	0.3459	2.1785e-07	0.0278	0.857769	rs12385720	2	CCDC18	0	intronic	0.031	6	4	5	1	0	0
1:93661923:T:TACTC	rs67544684	1	93661923	T	TACTC	0.3459			0.857769	rs12385720	2	CCDC18	0	intronic	1.312		4	5	1	0	0
1:93663458:A:G	rs61799471	1	93663458	G	A	0.3449	1.73223e-07	-0.0296	0.853192	rs12385720	2	CCDC18	0	intronic	0.169	7	4	5	1	0	0
1:93663604:A:G	rs35940311	1	93663604	G	A	0.3489	2.18391e-07	0.0279	0.836231	rs12385720	2	CCDC18	0	intronic	2.539	7	4	5	1	0	0
1:93666349:C:T	rs7513705	1	93666349	C	T	0.3439	2.13286e-07	-0.0281	0.849194	rs12385720	2	CCDC18	0	intronic	7.943	5	4	5	1	0	0
1:93669218:C:T	rs12030549	1	93669218	C	T	0.3459	2.22244e-07	-0.0276	0.857769	rs12385720	2	CCDC18	0	intronic	0.203	6	4	5	1	0	0
1:93671681:A:AC	rs5776173	1	93671681	A	AC	0.3459			0.857769	rs12385720	2	CCDC18	0	intronic	0.52		4	5	1	0	0
1:93673594:A:AT	rs71586782	1	93673594	A	AT	0.3648			0.950723	rs12385720	2	CCDC18	0	intronic	3.272		4	5	1	0	0
1:93674226:A:T	rs797675	1	93674226	T	A	0.3648	2.00849e-07	-0.0282	0.950723	rs12385720	2	CCDC18	0	intronic	5.691	6	4	5	1	0	0
1:93676011:C:T	rs531358	1	93676011	C	T	0.3459	2.18927e-07	0.0278	0.857769	rs12385720	2	CCDC18	0	intronic	10.23	5	4	5	1	0	0
1:93676314:A:G	rs555161	1	93676314	G	A	0.3459	3.78259e-07	-0.0242	0.857769	rs12385720	2	CCDC18	0	intronic	8.263	5	4	5	1	0	0
1:93676578:A:G	rs797676	1	93676578	G	A	0.3648	1.53848e-07	-0.0295	0.950723	rs12385720	2	CCDC18	0	intronic	3.499	6	4	5	1	0	0
1:93677269:A:G	rs2765545	1	93677269	G	A	0.3459	2.19693e-07	0.0277	0.857769	rs12385720	2	CCDC18	0	intronic	0.971	7	4	5	1	0	0
1:93678968:G:T	rs661126	1	93678968	G	T	0.3688			0.933365	rs12385720	2	CCDC18	0	intronic	3.977	6	4	5	1	0	0
1:93682878:A:G	rs612037	1	93682878	G	A	0.3658	1.34241e-07	-0.0304	0.937701	rs12385720	2	CCDC18	0	intronic	2.987	7	4	5	1	0	0
1:93683210:A:G	rs624131	1	93683210	G	A	0.3658	1.35e-07	0.0304	0.937701	rs12385720	2	CCDC18	0	intronic	4.162	7	4	5	1	0	0
1:93684089:C:T	rs627779	1	93684089	C	T	0.3469	2.18646e-07	0.0278	0.845255	rs12385720	2	CCDC18	0	intronic	3.432	6	4	5	1	0	0
1:93686846:C:CTGTT	rs34507895	1	93686846	C	CTGTT	0.3658			0.937701	rs12385720	2	CCDC18	0	intronic	10.11		4	5	1	0	0
1:93687091:G:T	rs797661	1	93687091	G	T	0.3469	2.09617e-07	-0.0282	0.845255	rs12385720	2	CCDC18	0	intronic	7.242	6	4	5	1	0	0
1:93692081:A:AAT	rs71661730	1	93692081	AAT	A	0.4125			0.763364	rs12385720	2	CCDC18	0	intronic	2.381		4	5	1	0	0
1:93694235:C:CT	1:93694235:C:CT	1	93694235	C	CT	0.332			0.779628	rs12385720	2	CCDC18	0	intronic	9.28		2	5	1	0	0
1:93694235:C:CTT	1:93694235:C:CTT	1	93694235	C	CTT	0.002982			0.779628	rs12385720	2	CCDC18	0		9.244		2	5	1	0	0
1:93694789:C:G	rs797668	1	93694789	G	C	0.3658	1.45282e-07	0.0299	0.937701	rs12385720	2	CCDC18	0	intronic	0.503	4	2	5	1	0	0
1:93700212:C:T	rs531514	1	93700212	C	T	0.3469	2.21206e-07	-0.0278	0.845255	rs12385720	2	CCDC18	0	intronic	3.151	6	4	5	1	0	0
1:93700363:A:C	rs797671	1	93700363	C	A	0.3469	1.60064e-07	-0.0333	0.845255	rs12385720	2	CCDC18	0	intronic	1.544	7	4	5	1	0	0
1:93702119:A:T	rs797672	1	93702119	T	A	0.3459	2.27072e-07	0.0273	0.857769	rs12385720	2	CCDC18	0	intronic	3.039	6	4	5	1	0	0
1:93704793:C:CT	rs5776176	1	93704793	CT	C	0.3449			0.836045	rs12385720	2	CCDC18	0	intronic	6.224		1	5	1	0	0
1:93706713:C:T	rs565919	1	93706713	C	T	0.3638	1.6585e-07	-0.0291	0.94591	rs12385720	2	CCDC18	0	intronic	0.701	6	4	5	1	0	0
1:93711782:A:T	rs3754186	1	93711782	T	A	0.4592	6.36344e-07	0.0147	0.606421	rs12385720	2	CCDC18	0	intronic	4.231	6	4	5	1	0	0
1:93713917:A:G	rs687394	1	93713917	G	A	0.3459	2.24688e-07	-0.0274	0.857769	rs12385720	2	CCDC18	0	intronic	1.825	7	4	5	1	0	0
1:93714529:C:CAA	rs547618067	1	93714529	CAA	C	0.334			0.650078	rs12385720	2	CCDC18	0	intronic	1.301		4	5	1	0	0
1:93715219:A:G	rs622608	1	93715219	G	A	0.3648	1.51623e-07	-0.0296	0.950723	rs12385720	2	CCDC18	0	intronic	4.951	7	5	5	1	0	0
1:93715818:C:G	rs7512911	1	93715818	G	C	0.3459	2.28885e-07	0.0272	0.857769	rs12385720	2	CCDC18	0	intronic	1.337	6	4	5	1	0	0
1:93716383:A:C	rs637646	1	93716383	C	A	0.3459	2.25079e-07	0.0274	0.857769	rs12385720	2	CCDC18	0	intronic	8.887	6	4	5	1	0	0
1:93716974:G:T	rs797680	1	93716974	G	T	0.3638	1.92601e-07	-0.0289	0.928021	rs12385720	2	CCDC18	0	intronic	1.553	6	4	5	1	0	0
1:93717746:C:T	rs797681	1	93717746	C	T	0.3459	2.42645e-07	0.0266	0.857769	rs12385720	2	CCDC18	0	intronic	1.09	7	4	5	1	0	0
1:93719430:A:C	rs682514	1	93719430	C	A	0.3459	2.21509e-07	0.0276	0.857769	rs12385720	2	CCDC18	0	intronic	4.068	5	4	5	1	0	0
1:93724924:A:G	rs693737	1	93724924	G	A	0.3459	2.39523e-07	-0.0268	0.857769	rs12385720	2	CCDC18	0	intronic	0.752	6	4	5	1	0	0
1:93725053:C:T	rs547866	1	93725053	C	T	0.3638	1.90369e-07	-0.0284	0.94591	rs12385720	2	CCDC18	0	intronic	2.006	7	4	5	1	0	0
1:93727579:A:G	rs602204	1	93727579	G	A	0.3459	2.35083e-07	0.0269	0.857769	rs12385720	2	CCDC18	0	intronic	11.32	5	4	8	1	0	0
1:93728758:A:T	rs535760	1	93728758	T	A	0.3459	2.36346e-07	-0.027	0.857769	rs12385720	2	CCDC18:RP4-717I23.3	0:0	ncRNA_intronic	10.9	5	4	8	1	0	0
1:93729669:C:CA	rs10714121	1	93729669	CA	C	0.3439			0.849194	rs12385720	2	CCDC18:RP4-717I23.3	0:0	ncRNA_intronic	3.347		4	5	1	0	0
1:93731895:A:G	rs797666	1	93731895	G	A	0.3459	2.35773e-07	-0.027	0.857769	rs12385720	2	CCDC18:RP4-717I23.3	0:0	ncRNA_intronic	0.346	6	5	5	1	0	0
1:93733057:C:T	rs1088318	1	93733057	C	T	0.3648	1.07119e-07	-0.0349	0.950723	rs12385720	2	CCDC18:RP4-717I23.3	0:0	ncRNA_intronic	8.228	6	5	5	1	0	0
1:93734144:A:AAAAC	rs373293297	1	93734144	A	AAAAC	0.2883			0.675399	rs12385720	2	CCDC18:RP4-717I23.3	0:0	ncRNA_intronic	7.784		5	5	1	0	0
1:93734359:A:C	rs797667	1	93734359	C	A	0.3459			0.857769	rs12385720	2	CCDC18:RP4-717I23.3	0:0	ncRNA_intronic	0.961	7	5	5	1	0	0
1:93736555:C:T	rs2296558	1	93736555	C	T	0.3658	1.64173e-07	-0.029	0.946353	rs12385720	2	CCDC18:RP4-717I23.3	0:0	ncRNA_intronic	5.409	7	5	5	1	0	0
1:93738515:A:AAG	rs35797862	1	93738515	A	AAG	0.3648			0.950723	rs12385720	2	CCDC18:RP4-717I23.3	0:0	ncRNA_intronic	13.2		4	5	1	0	0
1:93738948:A:G	rs6541401	1	93738948	G	A	0.3459	2.38585e-07	-0.0268	0.857769	rs12385720	2	CCDC18:RP4-717I23.3	0:0	ncRNA_intronic	2.573	6	4	5	1	0	0
1:93743114:G:T	rs6541403	1	93743114	T	G	0.3459			0.857769	rs12385720	2	CCDC18:RP4-717I23.3	0:0	ncRNA_intronic	2.953	5	5	5	1	0	0
1:93743434:A:T	rs6541404	1	93743434	T	A	0.3459	2.33677e-07	0.027	0.857769	rs12385720	2	CCDC18:RP4-717I23.3	0:0	ncRNA_intronic	8.733	5	1	5	1	0	0
1:93745535:C:T	rs9660390	1	93745535	C	T	0.3648	1.36345e-07	-0.0309	0.950723	rs12385720	2	RP4-717I23.3	0	ncRNA_intronic	7.768	6	4	5	1	0	0
1:93747683:G:T	rs7526112	1	93747683	G	T	0.3598	1.5858e-07	0.0296	0.797175	rs12385720	2	RP4-717I23.3	0	ncRNA_intronic	4.215	7	4	15	1	0	0
1:93751280:A:G	rs7551485	1	93751280	G	A	0.3459	2.3676e-07	-0.0269	0.857769	rs12385720	2	RP4-717I23.3	0	ncRNA_intronic	4.291	7	4	5	1	0	0
1:93756192:A:G	rs7418101	1	93756192	G	A	0.3648	1.70665e-07	-0.0289	0.950723	rs12385720	2	RP4-717I23.3	0	ncRNA_exonic	1.037	7	4	5	0	0	0
1:93757787:G:GTACCCATACTA	rs111969858	1	93757787	G	GTACCCATACTA	0.337			0.818829	rs12385720	2	RP4-717I23.3	0	ncRNA_intronic	1.318		5	15	0	0	0
1:93757838:A:T	rs7541304	1	93757838	T	A	0.3459	1.95425e-07	-0.0319	0.857769	rs12385720	2	RP4-717I23.3	0	ncRNA_intronic	3.944	7	5	15	0	0	0
1:93758450:C:T	rs4847406	1	93758450	C	T	0.4612	6.34962e-07	0.0147	0.609573	rs12385720	2	RP4-717I23.3	0	ncRNA_intronic	0.465	6	5	15	0	0	0
1:93759228:C:T	rs7540025	1	93759228	C	T	0.3459	2.40766e-07	-0.0267	0.857769	rs12385720	2	RP4-717I23.3	0	ncRNA_intronic	2.007	7	5	15	0	0	0
1:93761896:A:G	rs9432681	1	93761896	G	A	0.3459	2.35176e-07	0.0269	0.857769	rs12385720	2	RP4-717I23.3	0	ncRNA_intronic	1.18	6	5	15	0	0	0
1:93763896:C:T	rs10782957	1	93763896	C	T	0.3648	1.43074e-07	0.0301	0.950723	rs12385720	2	RP4-717I23.3	0	ncRNA_intronic	1.384	6	5	15	0	0	0
1:93764951:C:CTT	rs35042495	1	93764951	C	CTT	0.3459			0.857769	rs12385720	2	RP4-717I23.3	0	ncRNA_intronic	0.753		4	15	0	0	0
1:93769327:A:G	rs12139633	1	93769327	G	A	0.3648	1.54956e-07	-0.0294	0.950723	rs12385720	2	RP4-717I23.3	0	ncRNA_intronic	2.009	5	5	15	0	0	0
1:93770880:A:G	rs6680107	1	93770880	G	A	0.3459	2.19329e-07	0.0277	0.857769	rs12385720	2	RP4-717I23.3	0	ncRNA_exonic	2.854	7	5	15	0	0	0
1:93771629:A:G	rs9432453	1	93771629	G	A	0.3459	2.34151e-07	0.027	0.857769	rs12385720	2	RP4-717I23.3	0	ncRNA_intronic	7.421	7	5	15	0	0	0
1:93772001:C:T	rs1000607	1	93772001	C	T	0.3459	2.32373e-07	-0.0271	0.857769	rs12385720	2	RP4-717I23.3	0	ncRNA_intronic	6.062		5	15	0	0	0
1:93774812:A:C	rs4240966	1	93774812	C	A	0.3459	2.30753e-07	0.0271	0.857769	rs12385720	2	RP4-717I23.3	0	ncRNA_intronic	0.15	6	5	15	0	0	0
1:93777724:C:T	rs7537403	1	93777724	C	T	0.3459	2.31508e-07	-0.0271	0.857769	rs12385720	2	RP4-717I23.3	0	ncRNA_intronic	4.715	6	5	15	0	0	0
1:93778663:A:G	rs9432459	1	93778663	G	A	0.3648	1.525e-07	0.0295	0.950723	rs12385720	2	RP4-717I23.3	0	ncRNA_intronic	2.919	5	5	15	0	0	0
1:93778794:A:G	rs11164902	1	93778794	G	A	0.3459	2.31703e-07	-0.0271	0.857769	rs12385720	2	RP4-717I23.3	0	ncRNA_intronic	6.721	5	5	15	0	0	0
1:93779805:C:T	rs4000699	1	93779805	C	T	0.3648	1.54206e-07	0.0294	0.950723	rs12385720	2	RP4-717I23.3	0	ncRNA_intronic	9.436	5	5	15	0	0	0
1:93780591:A:G	rs9432465	1	93780591	G	A	0.3459	2.42525e-07	0.0267	0.857769	rs12385720	2	RP4-717I23.3	0	ncRNA_intronic	6.936	7	5	15	0	0	0
1:93780742:A:G	rs11164904	1	93780742	G	A	0.4592	6.4517e-07	0.0144	0.613324	rs12385720	2	RP4-717I23.3	0	ncRNA_exonic	5.074	7	5	15	0	0	0
1:93781768:A:G	rs7547244	1	93781768	G	A	0.3459	2.33772e-07	-0.027	0.857769	rs12385720	2	RP4-717I23.3	0	ncRNA_intronic	10.91	7	5	15	0	0	0
1:93784901:A:G	rs569414	1	93784901	G	A	0.3459	4.15725e-07	0.0231	0.857769	rs12385720	2	RP4-717I23.3	0	ncRNA_intronic	5.283	6	5	15	0	0	0
1:93786714:A:G	rs2031225	1	93786714	G	A	0.3459	1.68489e-07	0.0295	0.857769	rs12385720	2	RP4-717I23.3	0	ncRNA_intronic	5.673	1f	5	15	0	0	0
1:93786764:G:T	rs2031226	1	93786764	G	T	0.3459	1.63582e-07	0.0296	0.857769	rs12385720	2	RP4-717I23.3	0	ncRNA_intronic	15.16	5	5	15	0	0	0
1:93787770:A:G	rs10874772	1	93787770	G	A	0.3459	2.37053e-07	0.0269	0.857769	rs12385720	2	RP4-717I23.3	0	ncRNA_intronic	0.122	6	4	15	0	0	0
1:93788740:G:T	rs6703310	1	93788740	G	T	0.3459	2.40591e-07	-0.0267	0.857769	rs12385720	2	RP4-717I23.3	0	ncRNA_intronic	4.584	6	2	15	0	0	0
1:93791437:C:G	rs4847408	1	93791437	G	C	0.3459	2.34151e-07	0.027	0.857769	rs12385720	2	RP4-717I23.3	0	ncRNA_exonic	1.662	1f	5	15	0	0	0
1:93795166:A:T	rs2391254	1	93795166	T	A	0.3459	2.35949e-07	-0.0269	0.857769	rs12385720	2	RP4-717I23.3	0	ncRNA_intronic	0.676	5	5	15	0	0	0
1:93798496:G:T	rs10874773	1	93798496	G	T	0.3459	2.32247e-07	-0.0271	0.857769	rs12385720	2	RP4-717I23.3	0	ncRNA_intronic	10.14	6	5	5	0	0	0
1:93799239:A:G	rs12124771	1	93799239	G	A	0.3648	3.04632e-07	-0.0258	0.950723	rs12385720	2	RP4-717I23.3	0	ncRNA_intronic	8.005	6	5	5	0	0	0
1:93801092:C:T	rs7524964	1	93801092	C	T	0.3459	2.30931e-07	0.0271	0.857769	rs12385720	2	RP4-717I23.3	0	ncRNA_intronic	1.72	6	4	5	0	0	0
1:93802264:A:T	rs942196	1	93802264	T	A	0.3459	2.36567e-07	0.0269	0.857769	rs12385720	2	RP4-717I23.3	0	ncRNA_intronic	1.045	4	1	5	1	0	0
1:93802781:A:G	rs4847410	1	93802781	G	A	0.3459	2.35401e-07	0.0269	0.857769	rs12385720	2	RP4-717I23.3	0	ncRNA_intronic	3.458	7	4	5	1	0	0
1:93804952:A:G	rs1535699	1	93804952	G	A	0.3459	2.33886e-07	0.027	0.857769	rs12385720	2	RP4-717I23.3	0	ncRNA_exonic	0.715	3a	2	5	1	0	0
1:93805201:G:T	rs1535701	1	93805201	G	T	0.3648	1.53368e-07	-0.0295	0.950723	rs12385720	2	RP4-717I23.3	0	ncRNA_intronic	7.75	7	5	5	1	0	0
1:93814411:A:G	rs3767962	1	93814411	G	A	0.3827	1.42983e-07	-0.0299	0.878681	rs12385720	2	DR1	0	intronic	7.261	7	1	1	1	0	0
1:93815490:C:T	rs3767964	1	93815490	C	T	0.3638	2.24536e-07	-0.0272	0.784747	rs12385720	2	DR1	0	intronic	8.353	5	1	2	1	0	0
1:93816400:A:G	rs12133576	1	93816400	G	A	0.3638	2.23698e-07	-0.0272	0.784747	rs12385720	2	DR1	0	intronic	4.864	1f	1	5	1	0	0
1:93817946:A:G	rs4847240	1	93817946	G	A	0.3638	2.24648e-07	-0.0272	0.784747	rs12385720	2	DR1	0	intronic	4.473	5	2	5	1	0	0
1:93818448:A:ATTTTT	rs66850500	1	93818448	A	ATTTTT	0.3618			0.796023	rs12385720	2	DR1	0	intronic	1.324		3	5	1	0	0
1:93820575:A:G	rs12044883	1	93820575	G	A	0.3638	2.17796e-07	0.0276	0.784747	rs12385720	2	DR1	0	intronic	0.11	7	4	4	1	0	0
1:93820684:A:G	rs6658257	1	93820684	G	A	0.3827	1.34685e-07	-0.0304	0.878681	rs12385720	2	DR1	0	intronic	4.096	7	4	4	1	0	0
1:93822280:A:AT	rs34485070	1	93822280	A	AT	0.3698			0.741053	rs12385720	2	DR1	0	intronic	1.873		4	4	1	0	0
1:93825638:A:T	rs1559828	1	93825638	T	A	0.3638	2.26056e-07	0.0272	0.784747	rs12385720	2	DR1	0	intronic	8.386	6	4	5	1	0	0
1:93828523:A:T	rs7525248	1	93828523	T	A	0.3638	2.26725e-07	0.0272	0.784747	rs12385720	2	DR1	0	UTR3	13.82	6	4	5	1	0	0
1:93829248:C:G	rs4847412	1	93829248	G	C	0.3638	2.24328e-07	-0.0275	0.784747	rs12385720	2	DR1	0	UTR3	0.056	5	4	5	1	0	0
1:93832565:A:AT	rs35502123	1	93832565	A	AT	0.0835			0.733426	rs12385720	2	DR1	0	UTR3	0.197		4	5	1	0	0
1:93832565:A:T	rs7535214	1	93832565	T	A	0.3708			0.733426	rs12385720	2	DR1	0		0.453	6	4	5	1	0	0
1:93833537:C:T	rs6680022	1	93833537	C	T	0.3638	2.20739e-07	0.0276	0.784747	rs12385720	2	DR1	0	UTR3	3.384	6	4	5	1	0	0
1:93836966:A:G	rs11576494	1	93836966	G	A	0.3638	2.05101e-07	0.0283	0.784747	rs12385720	2	DR1	1910	intergenic	1.922	7	4	5	1	0	0
1:93837133:C:T	rs12752223	1	93837133	C	T	0.3827	1.3388e-07	-0.0303	0.878681	rs12385720	2	DR1	2077	intergenic	6.685	6	4	5	1	0	0
1:93837780:A:AAAAC	rs145882729	1	93837780	A	AAAAC	0.3638			0.784747	rs12385720	2	DR1	2724	intergenic	1.13		4	5	1	0	0
1:93842023:A:C	rs6694508	1	93842023	C	A	0.3638	2.17903e-07	-0.0278	0.784747	rs12385720	2	DR1	6967	intergenic	2.475	5	5	15	1	0	0
1:93845655:A:T	rs4847419	1	93845655	T	A	0.3638	2.16781e-07	0.0279	0.784747	rs12385720	2	RP4-713B5.2	4388	intergenic	7.163	6	5	15	0	0	0
1:93845674:A:C	rs4847420	1	93845674	C	A	0.3638	2.19215e-07	-0.0278	0.784747	rs12385720	2	RP4-713B5.2	4369	intergenic	7.906	6	5	15	0	0	0
1:93847420:A:G	rs1426318	1	93847420	G	A	0.3638	2.2515e-07	-0.0274	0.784747	rs12385720	2	RP4-713B5.2	2623	intergenic	9.659		5	15	0	0	0
1:93848513:C:T	rs59417472	1	93848513	C	T	0.3638	2.21735e-07	-0.0275	0.784747	rs12385720	2	RP4-713B5.2	1530	intergenic	3.649	7	5	15	0	0	0
1:93850283:A:C	rs12133907	1	93850283	C	A	0.3827	1.41611e-07	0.0299	0.878681	rs12385720	2	RP4-713B5.2	0	ncRNA_exonic	8.497	5	5	15	0	0	0
1:93853015:C:G	rs11164916	1	93853015	G	C	0.3827	1.08305e-07	0.0318	0.878681	rs12385720	2	Y_RNA	1640	intergenic	1.176	7	8	15	0	0	0
1:93854186:C:G	rs7417952	1	93854186	G	C	0.3638	2.06972e-07	-0.0315	0.784747	rs12385720	2	Y_RNA	2811	intergenic	9.732	7	5	15	0	0	0
1:93854517:C:T	rs2114273	1	93854517	C	T	0.3827	1.66955e-07	-0.029	0.878681	rs12385720	2	Y_RNA	3142	intergenic	2.552		5	15	0	0	0
1:93854994:A:G	rs143107066	1	93854994	A	G	0.3827			0.878681	rs12385720	2	Y_RNA	3619	intergenic	0.834	7	5	15	0	0	0
1:93858125:CA:CAA	rs547849881	1	93858125	CAA	CA	0.3847			0.702696	rs12385720	2	Y_RNA	6750	intergenic			5	15	0	0	0
1:93858125:C:CA	rs5741918	1	93858125	CA	C	0.167			0.702696	rs12385720	2	Y_RNA	6750	intergenic	0.625		5	15	0	0	0
1:93858374:A:G	rs1593512	1	93858374	G	A	0.3638	2.39113e-07	0.0268	0.784747	rs12385720	2	Y_RNA	6999	intergenic	15.13		5	15	0	0	0
1:93860625:A:G	rs12406245	1	93860625	G	A	0.3638	2.24544e-07	0.0275	0.784747	rs12385720	2	Y_RNA	9250	intergenic	13.94	6	5	15	0	0	0
1:93861589:G:T	rs12565182	1	93861589	G	T	0.3638			0.784747	rs12385720	2	Y_RNA	10214	intergenic	0.234	6	5	15	0	0	0
1:93862020:C:T	rs10874777	1	93862020	C	T	0.3638	2.37981e-07	-0.0268	0.784747	rs12385720	2	Y_RNA	10645	intergenic	10.75	7	5	15	0	0	0
1:93866169:A:G	rs10874778	1	93866169	G	A	0.4145	3.70729e-07	0.0228	0.722578	rs12385720	2	Y_RNA	14794	intergenic	2.978	7	7	15	0	0	0
1:93866935:A:C	rs2391256	1	93866935	C	A	0.4135	3.75745e-07	0.0227	0.731839	rs12385720	2	Y_RNA	15560	intergenic	2.366	6	7	15	0	0	0
1:93889568:C:G	rs35102250	1	93889568	G	C	0.4195	6.25695e-07	0.0159	0.694735	rs12385720	2	FNBP1L	24119	intergenic	2.13	7	5	15	0	0	0
1:93891839:C:T	rs11164924	1	93891839	C	T	0.4175	4.78384e-07	0.0204	0.701197	rs12385720	2	FNBP1L	21848	intergenic	8.926	5	5	15	0	0	0
2:27939071:C:T	rs115386260	2	27939071	C	T	0.1968	2.45325e-07	-0.0346	0.659471	rs4275987	3	AC074091.13	471	upstream	5.821	5	1	7	1	0	0
2:27949052:A:G	rs1881394	2	27949052	G	A	0.1789	3.36727e-07	-0.0304	0.606264	rs4275987	3	AC074091.13	10452	intergenic	0.103		5	15	0	0	0
2:27952235:A:T	rs2384655	2	27952235	T	A	0.2535	3.23588e-07	-0.0269	0.609023	rs4275987	3	AC074091.13	13635	intergenic	0.617	2b	2	15	0	0	0
2:27952406:C:T	rs12994085	2	27952406	C	T	0.2525	5.93629e-07	0.0202	0.613125	rs4275987	3	AC074091.13	13806	intergenic	0.664	4	2	15	0	0	0
2:27952767:C:G	rs12993377	2	27952767	G	C	0.2525	3.04867e-07	0.0273	0.613125	rs4275987	3	AC074091.13	14167	intergenic	6.244	6	2	15	0	0	0
2:27958855:C:G	rs6753736	2	27958855	G	C	0.2545	2.93486e-07	-0.0276	0.61557	rs4275987	3	AC074091.13	20255	intergenic	0.972	3a	1	2	0	0	0
2:27961614:C:T	rs75429814	2	27961614	C	T	0.1938	3.46673e-07	0.029	0.740328	rs4275987	3	AC074091.13	23014	intergenic	7.792	4	2	15	0	0	0
2:27963330:A:G	rs12714223	2	27963330	G	A	0.2674	3.94283e-07	0.0247	0.634451	rs4275987	3	AC074091.13	24730	intergenic	0.658	7	5	15	0	0	0
2:27964328:C:G	rs9678824	2	27964328	G	C	0.2654	3.35924e-07	-0.0262	0.624938	rs4275987	3	AC074091.13	25728	intergenic	1.379	6	1	15	0	0	0
2:27968454:A:C	rs9967838	2	27968454	C	A	0.2674	5.35114e-07	-0.0224	0.634451	rs4275987	3	MRPL33	26129	intergenic	4.988	7	5	15	0	0	0
2:27970076:A:AT	rs146970899	2	27970076	AT	A	0.2763			0.609119	rs4275987	3	MRPL33	24507	intergenic	0.7		5	15	0	0	0
2:27972445:A:G	rs9677663	2	27972445	G	A	0.2674	2.68731e-07	0.0278	0.634451	rs4275987	3	MRPL33	22138	intergenic	5.897	1f	5	9	0	0	0
2:27974260:C:G	rs57238885	2	27974260	G	C	0.2654	2.66831e-07	0.0279	0.624938	rs4275987	3	MRPL33	20323	intergenic	0.844		5	15	0	0	0
2:27974971:A:G	rs10201247	2	27974971	G	A	0.2684	2.60967e-07	-0.028	0.639257	rs4275987	3	MRPL33	19612	intergenic	1.501	5	5	15	0	0	0
2:27975394:C:T	rs6547796	2	27975394	C	T	0.2684	2.67617e-07	-0.0278	0.639257	rs4275987	3	MRPL33	19189	intergenic	4.966	1f	2	15	0	0	0
2:27980944:C:T	rs10209020	2	27980944	C	T	0.2684	2.16844e-07	0.03	0.646092	rs4275987	3	MRPL33	13639	intergenic	0.958	7	5	15	0	0	0
2:27982119:A:G	rs77154381	2	27982119	G	A	0.2654	2.21239e-07	0.0298	0.631612	rs4275987	3	MRPL33	12464	intergenic	8.373	7	5	15	0	0	0
2:27987046:A:C	rs12477908	2	27987046	C	A	0.2823	2.28322e-07	-0.029	0.715196	rs4275987	3	MRPL33	7537	intergenic	3.705	5	5	15	1	0	0
2:27988821:A:G	rs13013484	2	27988821	G	A	0.2932	2.2085e-07	0.0291	0.675231	rs4275987	3	MRPL33	5762	intergenic	12.06	4	1	2	1	0	0
2:27989909:C:T	rs4665390	2	27989909	C	T	0.2654	2.49963e-07	-0.0284	0.624938	rs4275987	3	MRPL33	4674	intergenic	4.733	7	5	5	1	0	0
2:27993843:C:T	rs74429612	2	27993843	C	T	0.2147	2.46716e-07	-0.0326	0.768039	rs4275987	3	MRPL33	740	upstream	4.217	4	1	7	1	0	0
2:27995781:A:C	rs3736594	2	27995781	C	A	0.2833	2.2464e-07	-0.0291	0.722149	rs4275987	3	MRPL33	0	intronic	5.683		1	2	1	0	0
2:27995931:A:G	rs3792252	2	27995931	G	A	0.2714	2.3606e-07	0.0289	0.655751	rs4275987	3	MRPL33	0	intronic	6.479	4	1	2	1	0	0
2:28000724:C:G	rs35463245	2	28000724	G	C	0.2247	1.54384e-07	0.0346	0.81868	rs4275987	3	MRPL33:AC110084.1	0:0	intronic	0.278	6	4	5	1	0	0
2:28001051:A:C	rs17006242	2	28001051	C	A	0.2237	1.45624e-07	-0.035	0.824016	rs4275987	3	MRPL33:AC110084.1	0:0	intronic	1.018	6	4	5	1	0	0
2:28002002:C:T	rs3792253	2	28002002	C	T	0.2237	1.39533e-07	0.0354	0.824016	rs4275987	3	MRPL33:AC110084.1	0:0	intronic	9.643	6	2	5	1	0	0
2:28007072:A:G	rs74327441	2	28007072	G	A	0.2227	6.48191e-07	-0.0229	0.808915	rs4275987	3	MRPL33:AC110084.1:RBKS	0:0:0	intronic	2.382	7	4	5	1	0	0
2:28012784:G:T	rs7596967	2	28012784	T	G	0.2396			0.897023	rs4275987	3	MRPL33:RBKS	0:0	intronic	1.292	6	1	5	1	0	0
2:28017491:C:CTTTTTTT	rs199640528	2	28017491	CTTTTTTT	C	0.2187			0.870948	rs4275987	3	MRPL33:RBKS	0:0	intronic	0.715		5	5	1	0	0
2:28017792:A:G	rs7593136	2	28017792	G	A	0.2316	1.02239e-07	0.0369	0.961424	rs4275987	3	MRPL33:RBKS	0:0	intronic	1.057	5	5	5	1	0	0
2:28018025:A:C	rs6744348	2	28018025	C	A	0.2296	9.94868e-08	0.0372	0.950698	rs4275987	3	MRPL33:RBKS	0:0	intronic	1.913	5	4	15	1	0	0
2:28018131:G:T	rs36035825	2	28018131	G	T	0.2177	1.56338e-07	0.0347	0.887849	rs4275987	3	MRPL33:RBKS	0:0	intronic	0.868	5	4	15	1	0	0
2:28018293:A:G	rs4666012	2	28018293	G	A	0.2197	1.72825e-07	0.0341	0.898257	rs4275987	3	MRPL33:RBKS	0:0	intronic	5.985	5	2	15	1	0	0
2:28019092:A:AT	rs11322614	2	28019092	AT	A	0.2296			0.950698	rs4275987	3	MRPL33:RBKS	0:0	intronic	16.68		2	15	1	0	0
2:28019106:C:T	rs4666013	2	28019106	C	T	0.2296	1.02273e-07	-0.0371	0.950698	rs4275987	3	MRPL33:RBKS	0:0	intronic	17.51	3a	2	15	1	0	0
2:28019175:A:G	rs4666014	2	28019175	G	A	0.2326	1.02409e-07	-0.0369	0.966839	rs4275987	3	MRPL33:RBKS	0:0	intronic	19.66	5	2	15	1	0	0
2:28019367:A:G	rs4666015	2	28019367	G	A	0.2286	9.40827e-08	-0.0375	0.945053	rs4275987	3	MRPL33:RBKS	0:0	intronic	8.402	5	2	15	1	0	0
2:28019856:C:T	rs34181670	2	28019856	C	T	0.2326	9.39613e-08	0.0375	0.955839	rs4275987	3	MRPL33:RBKS	0:0	intronic	3.927	5	2	15	1	0	0
2:28019966:C:T	rs35679500	2	28019966	C	T	0.2197	1.57029e-07	0.0347	0.876362	rs4275987	3	MRPL33:RBKS	0:0	intronic	2.069	4	2	15	1	0	0
2:28020157:C:T	rs12623170	2	28020157	C	T	0.2316	1.04842e-07	-0.037	0.961424	rs4275987	3	MRPL33:RBKS	0:0	intronic	0.833	4	2	15	1	0	0
2:28020966:A:T	rs3935148	2	28020966	T	A	0.2197	1.73247e-07	-0.034	0.898257	rs4275987	3	MRPL33:RBKS	0:0	intronic	5.38	5	4	15	1	0	0
2:28021043:G:T	rs13027427	2	28021043	G	T	0.2296	9.78118e-08	-0.0373	0.950698	rs4275987	3	MRPL33:RBKS	0:0	intronic	0.229	7	4	15	1	0	0
2:28021845:A:C	2:28021845:A:C	2	28021845	C	A	0.01093			0.91356	rs4275987	3	MRPL33:RBKS	0:0	intronic	4.389		2	7	1	0	0
2:28021845:C:G	2:28021845:C:G	2	28021845	C	G	0.2227			0.91356	rs4275987	3	MRPL33:RBKS	0:0		4.235	4	2	7	1	0	0
2:28022675:A:G	rs7570730	2	28022675	G	A	0.2326	1.09377e-07	-0.0366	0.966839	rs4275987	3	MRPL33:RBKS	0:0	intronic	5.568	4	2	15	1	0	0
2:28023120:C:T	rs11127125	2	28023120	C	T	0.2326	1.11202e-07	0.0364	0.966839	rs4275987	3	MRPL33:RBKS	0:0	intronic	3.523	6	2	15	1	0	0
2:28023284:C:T	rs11127126	2	28023284	C	T	0.2346	1.07088e-07	-0.0366	0.977774	rs4275987	3	MRPL33:RBKS	0:0	intronic	11.25	5	2	15	1	0	0
2:28023797:A:G	rs12473340	2	28023797	G	A	0.2197	1.83585e-07	-0.0337	0.898257	rs4275987	3	MRPL33:RBKS	0:0	intronic	2.66	4	4	15	1	0	0
2:28024024:G:T	rs12473400	2	28024024	G	T	0.2326	1.08613e-07	-0.0366	0.966839	rs4275987	3	MRPL33:RBKS	0:0	intronic	14.83	4	4	15	1	0	0
2:28024642:C:T	rs13019037	2	28024642	C	T	0.2197	1.85117e-07	-0.0336	0.898257	rs4275987	3	MRPL33:RBKS	0:0	intronic	6.997	5	5	15	1	0	0
2:28024984:C:T	rs4632296	2	28024984	C	T	0.2326	1.08088e-07	0.0366	0.966839	rs4275987	3	MRPL33:RBKS	0:0	intronic	0.817	6	5	15	1	0	0
2:28025061:C:T	rs13001060	2	28025061	C	T	0.2326	1.00336e-07	0.0371	0.966839	rs4275987	3	MRPL33:RBKS	0:0	intronic	0.504	7	5	15	1	0	0
2:28025066:A:C	rs12995865	2	28025066	C	A	0.2326	1.04053e-07	0.0369	0.966839	rs4275987	3	MRPL33:RBKS	0:0	intronic	0.423	7	5	15	1	0	0
2:28025297:T:TTGTGTG	rs144765843	2	28025297	TTGTGTG	T	0.2157			0.888371	rs4275987	3	MRPL33:RBKS	0:0	intronic	2.172		5	15	1	0	0
2:28025297:TTGTG:TTGTGTG	rs532022259	2	28025297	TTGTGTG	TTGTG	0.1044			0.888371	rs4275987	3	MRPL33:RBKS	0:0				5	15	1	0	0
2:28025580:C:G	rs11891769	2	28025580	G	C	0.2346	1.03986e-07	-0.0368	0.977774	rs4275987	3	MRPL33:RBKS	0:0	intronic	0.935	5	5	15	1	0	0
2:28028191:C:T	rs12465012	2	28028191	C	T	0.2346	1.06039e-07	-0.0367	0.977774	rs4275987	3	MRPL33:RBKS	0:0	intronic	0.085	5	4	15	1	0	0
2:28029649:A:G	rs4665392	2	28029649	G	A	0.2346	1.04744e-07	0.0367	0.977774	rs4275987	3	MRPL33:RBKS	0:0	intronic	0.179	5	5	15	1	0	0
2:28030437:A:G	rs12986980	2	28030437	G	A	0.2346	1.07777e-07	0.0366	0.977774	rs4275987	3	MRPL33:RBKS	0:0	intronic	2.843	4	5	15	1	0	0
2:28032137:C:G	rs13023003	2	28032137	G	C	0.2187	1.61501e-07	-0.0345	0.89288	rs4275987	3	MRPL33:RBKS	0:0	intronic	1.483	5	2	15	1	0	0
2:28033538:A:C	rs12474906	2	28033538	C	A	0.2127	6.992e-08	0.041	0.819717	rs4275987	3	MRPL33:RBKS	0:0	intronic	3.853	5	2	15	1	0	0
2:28034384:C:T	rs4233716	2	28034384	C	T	0.2107	7.89656e-08	-0.0395	0.853025	rs4275987	3	MRPL33:RBKS	0:0	intronic	3.414	6	5	15	1	0	0
2:28034680:A:T	rs4233717	2	28034680	T	A	0.2107	7.95133e-08	0.0395	0.853025	rs4275987	3	MRPL33:RBKS	0:0	intronic	5.602	7	5	15	1	0	0
2:28035906:T:TAA	rs77627484	2	28035906	TAA	T	0.2008			0.804482	rs4275987	3	MRPL33:RBKS	0:0	intronic	9.608		5	15	1	0	0
2:28035906:TA:TAA	rs532610233	2	28035906	TAA	TA	0.04175			0.804482	rs4275987	3	MRPL33:RBKS	0:0				5	15	1	0	0
2:28037140:A:T	rs4666016	2	28037140	T	A	0.2107	7.98594e-08	-0.0395	0.853025	rs4275987	3	MRPL33:RBKS	0:0	intronic	3.249	6	5	15	1	0	0
2:28038080:C:T	rs4464229	2	28038080	C	T	0.2107	2.14971e-07	-0.0371	0.853025	rs4275987	3	MRPL33:RBKS	0:0	intronic	0.938	6	5	15	1	0	0
2:28038799:C:T	rs12617171	2	28038799	C	T	0.1968	1.46045e-07	-0.0365	0.7863	rs4275987	3	MRPL33:RBKS	0:0	intronic	2.698	5	5	15	1	0	0
2:28039300:C:G	rs4420671	2	28039300	G	C	0.2107	8.03994e-08	-0.0394	0.853025	rs4275987	3	MRPL33:RBKS	0:0	intronic	1.73	5	5	15	1	0	0
2:28039472:G:T	rs4493211	2	28039472	G	T	0.2107	8.02526e-08	-0.0394	0.853025	rs4275987	3	MRPL33:RBKS	0:0	intronic	0.243	6	5	15	1	0	0
2:28040276:A:G	rs4665393	2	28040276	G	A	0.2107	8.03015e-08	-0.0394	0.853025	rs4275987	3	MRPL33:RBKS	0:0	intronic	4.373	7	5	15	1	0	0
2:28040525:A:C	rs4666017	2	28040525	C	A	0.2107	8.05459e-08	-0.0394	0.853025	rs4275987	3	MRPL33:RBKS	0:0	intronic	1.602	6	5	15	1	0	0
2:28041200:C:T	rs12478766	2	28041200	C	T	0.2107	7.981e-08	0.0395	0.853025	rs4275987	3	MRPL33:RBKS	0:0	intronic	12.68	7	4	15	1	0	0
2:28041273:A:G	rs13026758	2	28041273	G	A	0.2107	7.97113e-08	0.0395	0.853025	rs4275987	3	MRPL33:RBKS	0:0	intronic	11.27	7	4	15	1	0	0
2:28042059:C:T	rs4666018	2	28042059	C	T	0.2107	8.53096e-08	-0.0392	0.853025	rs4275987	3	MRPL33:RBKS	0:0	intronic	7.41	6	4	15	1	0	0
2:28045613:T:TAGAA	rs76059378	2	28045613	TAGAA	T	0.1978			0.790804	rs4275987	3	MRPL33:RBKS	0:0	intronic	2.469		5	15	1	0	0
2:28046028:A:G	rs4666020	2	28046028	G	A	0.1998	1.39746e-07	-0.0367	0.800443	rs4275987	3	MRPL33:RBKS	0:0	intronic	14.32	7	2	15	1	0	0
2:28048003:C:CA	rs35672800	2	28048003	CA	C	0.2714			0.788634	rs4275987	3	MRPL33:RBKS	0:0	intronic	0.282		4	15	1	0	0
2:28049866:G:GA	rs577155408	2	28049866	G	GA	0.2256			0.929374	rs4275987	3	MRPL33:RBKS	0:0	intronic	1.075		4	15	1	0	0
2:28050951:C:T	rs9679543	2	28050951	C	T	0.2247	1.37017e-07	-0.0356	0.935069	rs4275987	3	MRPL33:RBKS	0:0	intronic	0.372	6	4	15	1	0	0
2:28054761:G:GAA	rs10531773	2	28054761	GAA	G	0.2227			0.924703	rs4275987	3	MRPL33:RBKS	0:0	intronic	9.359		2	15	1	0	0
2:28055881:A:G	rs4666021	2	28055881	G	A	0.1968	1.29105e-07	0.0375	0.7863	rs4275987	3	MRPL33:RBKS	0:0	intronic	6.346	5	2	15	1	0	0
2:28057129:C:G	rs9678430	2	28057129	G	C	0.2366	6.70267e-08	-0.0388	1	rs4275987	3	MRPL33:RBKS	0:0	intronic	16.84	4	5	15	1	0	0
2:28057359:C:T	rs12463914	2	28057359	C	T	0.1978	1.42909e-07	-0.0367	0.790804	rs4275987	3	MRPL33:RBKS	0:0	intronic	3.584	5	5	15	1	0	0
2:28057524:C:T	rs7560060	2	28057524	C	T	0.2008	1.29704e-07	0.0374	0.80501	rs4275987	3	MRPL33:RBKS	0:0	intronic	11.01	7	5	15	1	0	0
2:28057823:C:T	rs4666022	2	28057823	C	T	0.2366	7.05814e-08	0.0385	1	rs4275987	3	MRPL33:RBKS	0:0	intronic	4.041	7	5	15	1	0	0
2:28058143:C:CA	rs35739589	2	28058143	CA	C	0.2396			0.842733	rs4275987	3	MRPL33:RBKS	0:0	intronic	1.659		5	15	1	0	0
2:28058226:C:T	rs12464988	2	28058226	C	T	0.2366	6.55944e-08	-0.0389	1	rs4275987	3	MRPL33:RBKS	0:0	intronic	0.152	5	5	15	1	0	0
2:28058433:C:T	rs13027666	2	28058433	C	T	0.2376	6.17804e-08	0.0413	0.994445	rs4275987	3	MRPL33:RBKS	0:0	intronic	0.421	6	5	15	1	0	0
2:28058451:A:ATT	rs34787188	2	28058451	ATT	A	0.2366			1	rs4275987	3	MRPL33:RBKS	0:0	intronic	0.652		5	15	1	0	0
2:28058900:C:G	rs11885959	2	28058900	G	C	0.2366	1.58242e-07	0.0344	1	rs4275987	3	MRPL33:RBKS	0:0	intronic	0.598	6	4	15	1	0	0
2:28059022:C:T	rs4665394	2	28059022	C	T	0.2366	2.15777e-07	0.0359	1	rs4275987	3	MRPL33:RBKS	0:0	intronic	3.328	6	4	15	1	0	0
2:28059911:A:G	rs12617110	2	28059911	G	A	0.2366	7.95133e-08	0.0381	1	rs4275987	3	MRPL33:RBKS	0:0	intronic	1.719	7	5	15	1	0	0
2:28059937:A:G	rs12617113	2	28059937	G	A	0.2366	7.04671e-08	0.0386	1	rs4275987	3	MRPL33:RBKS	0:0	intronic	1.537	7	5	15	1	0	0
2:28060831:C:T	rs12992890	2	28060831	C	T	0.2366	6.00341e-08	0.0399	1	rs4275987	3	MRPL33:RBKS	0:0	intronic	0.592	6	5	15	1	0	0
2:28060990:A:C	rs34096628	2	28060990	C	A	0.2366	8.37316e-08	0.038	1	rs4275987	3	MRPL33:RBKS	0:0	intronic	3.284	7	5	15	1	0	0
2:28062956:A:G	rs4275987	2	28062956	G	A	0.2366	4.38235e-08	0.0433	1	rs4275987	3	MRPL33:RBKS	0:0	intronic	0.149	7	4	15	1	0	0
2:28063994:C:T	rs4462754	2	28063994	C	T	0.2366	7.39184e-08	-0.0383	1	rs4275987	3	MRPL33:RBKS	0:0	intronic	0.026	7	4	15	1	0	0
2:28065404:A:G	rs9678336	2	28065404	G	A	0.2366	6.79361e-08	0.0387	1	rs4275987	3	MRPL33:RBKS	0:0	intronic	1.963	7	5	15	1	0	0
2:28066360:A:G	rs4233718	2	28066360	G	A	0.2068	9.65407e-08	0.0389	0.770804	rs4275987	3	MRPL33:RBKS	0:0	intronic	10.75	7	5	15	1	0	0
2:28066904:G:T	rs11127127	2	28066904	G	T	0.2038	1.00651e-07	-0.0388	0.756312	rs4275987	3	MRPL33:RBKS	0:0	intronic	1.464	5	4	15	1	0	0
2:28066970:A:T	rs11127128	2	28066970	T	A	0.2068	9.74676e-08	-0.0388	0.770804	rs4275987	3	MRPL33:RBKS	0:0	intronic	10.57	4	4	15	1	0	0
2:28068394:G:GAACAAC	2:28068394:G:GAACAAC	2	28068394	G	GAACAAC	0.01392			0.765404	rs4275987	3	MRPL33:RBKS	0:0	intronic	6.147		4	15	1	0	0
2:28068394:G:GAAC	2:28068394:G:GAAC	2	28068394	G	GAAC	0.2058			0.765404	rs4275987	3	MRPL33:RBKS	0:0		6.31		4	15	1	0	0
2:28069543:A:T	rs4564736	2	28069543	T	A	0.2425	5.33566e-08	0.0398	0.967465	rs4275987	3	MRPL33:RBKS	0:0	intronic	12.52	5	4	15	1	0	0
2:28069713:G:T	rs11901133	2	28069713	G	T	0.2416	5.51991e-08	0.0397	0.961901	rs4275987	3	MRPL33:RBKS	0:0	intronic	0.953	6	4	15	1	0	0
2:28071190:A:G	rs4555299	2	28071190	G	A	0.2425	5.54318e-08	0.0397	0.967465	rs4275987	3	MRPL33:RBKS	0:0	intronic	2.218	6	5	15	1	0	0
2:28072702:C:T	rs35841453	2	28072702	C	T	0.2068	1.01278e-07	0.0386	0.770804	rs4275987	3	MRPL33:RBKS	0:0	intronic	8.28	5	1	15	1	0	0
2:28072979:C:G	rs4666024	2	28072979	G	C	0.2425	5.50119e-08	0.0397	0.967465	rs4275987	3	MRPL33:RBKS	0:0	intronic	0.753	6	5	15	1	0	0
2:28073894:C:T	rs4666025	2	28073894	C	T	0.2058	1.20314e-07	-0.0377	0.766238	rs4275987	3	MRPL33:RBKS	0:0	intronic	6.633	7	5	15	1	0	0
2:28074701:C:T	rs4313931	2	28074701	C	T	0.2078	9.19047e-08	-0.0393	0.766066	rs4275987	3	MRPL33:RBKS	0:0	intronic	0.02	6	5	15	1	0	0
2:28074824:C:T	rs4583413	2	28074824	C	T	0.2425	5.36113e-08	-0.0398	0.967465	rs4275987	3	MRPL33:RBKS	0:0	intronic	2.759	7	5	15	1	0	0
2:28075298:A:G	rs4419196	2	28075298	G	A	0.2416	4.99629e-08	0.0402	0.961901	rs4275987	3	MRPL33:RBKS	0:0	intronic	1.769	5	5	15	1	0	0
2:28076248:C:T	rs4447576	2	28076248	C	T	0.2416	1.01208e-07	0.044	0.961901	rs4275987	3	MRPL33:RBKS	0:0	intronic	0.073	7	5	15	1	0	0
2:28076708:C:G	rs11127129	2	28076708	G	C	0.2068	1.02069e-07	0.0385	0.770804	rs4275987	3	MRPL33:RBKS	0:0	intronic	1.148	6	5	15	1	0	0
2:28078994:A:G	rs7426295	2	28078994	G	A	0.2465	1.15207e-07	-0.0357	0.925561	rs4275987	3	MRPL33:RBKS	0:0	intronic	10.24	7	5	15	1	0	0
2:28079344:A:C	rs4233719	2	28079344	C	A	0.2465	1.15207e-07	-0.0357	0.925561	rs4275987	3	MRPL33:RBKS	0:0	intronic	10.61	5	5	15	1	0	0
2:28079775:A:G	rs4233720	2	28079775	G	A	0.1869	2.06111e-07	0.0363	0.622708	rs4275987	3	MRPL33:RBKS	0:0	intronic	3.215	6	5	15	1	0	0
2:28080214:A:G	rs13025314	2	28080214	G	A	0.1869	2.07571e-07	-0.0362	0.622708	rs4275987	3	MRPL33:RBKS	0:0	intronic	5.67	7	5	15	1	0	0
2:28081630:G:T	rs4578808	2	28081630	G	T	0.1869	2.11327e-07	-0.0361	0.622708	rs4275987	3	MRPL33:RBKS	0:0	intronic	1.502	7	5	15	1	0	0
2:28082494:A:G	rs4578809	2	28082494	G	A	0.1869	2.06588e-07	-0.0362	0.622708	rs4275987	3	MRPL33:RBKS	0:0	intronic	1.33	7	5	15	1	0	0
2:28083844:C:T	rs6714106	2	28083844	C	T	0.33	6.61384e-07	-0.0227	0.601379	rs4275987	3	MRPL33:RBKS	0:0	intronic	0.025	3a	5	15	1	0	0
2:28085311:A:G	rs7595986	2	28085311	G	A	0.2455	8.54483e-08	0.0372	0.930663	rs4275987	3	MRPL33:RBKS	0:0	intronic	1.879	7	5	15	1	0	0
2:28085347:C:T	rs13021285	2	28085347	C	T	0.1859	1.77997e-07	0.0375	0.628253	rs4275987	3	MRPL33:RBKS	0:0	intronic	3.295	7	5	15	1	0	0
2:28086765:A:G	rs11902158	2	28086765	G	A	0.1859	1.77269e-07	0.0375	0.628253	rs4275987	3	MRPL33:RBKS	0:0	intronic	14.52	6	5	15	1	0	0
2:28087205:C:T	rs13004096	2	28087205	C	T	0.1819	1.98047e-07	-0.0367	0.611091	rs4275987	3	MRPL33:RBKS	0:0	intronic	2.727	7	5	15	1	0	0
2:28087918:C:T	rs1973116	2	28087918	C	T	0.2455	1.0507e-07	-0.0361	0.930663	rs4275987	3	MRPL33:RBKS	0:0	intronic	0.547	5	5	15	1	0	0
2:28088580:A:T	rs4666028	2	28088580	T	A	0.1849	1.91093e-07	-0.037	0.624281	rs4275987	3	MRPL33:RBKS	0:0	intronic	0.519	7	5	15	1	0	0
2:28089848:A:G	rs71441095	2	28089848	G	A	0.167	2.88551e-07	-0.0326	0.607885	rs4275987	3	MRPL33:RBKS	0:0	intronic	2.284	6	5	15	1	0	0
2:28090059:C:T	rs10171517	2	28090059	C	T	0.2316	1.83403e-07	-0.0335	0.917915	rs4275987	3	MRPL33:RBKS	0:0	intronic	8.062	5	5	15	1	0	0
2:28090820:C:T	rs898034	2	28090820	C	T	0.2316	1.82811e-07	-0.0334	0.917915	rs4275987	3	MRPL33:RBKS	0:0	intronic	8.103	6	5	15	1	0	0
2:28092922:C:T	rs2337373	2	28092922	C	T	0.2455	9.55608e-08	-0.0366	0.930663	rs4275987	3	MRPL33:RBKS	0:0	UTR3	6.38		4	15	1	0	0
2:28094270:C:G	rs13016573	2	28094270	G	C	0.1849	2.02739e-07	0.037	0.624281	rs4275987	3	MRPL33:RBKS	0:0	intronic	14.15	7	5	15	1	0	0
2:28094770:A:T	rs4665398	2	28094770	T	A	0.1819	2.01721e-07	0.0368	0.611091	rs4275987	3	MRPL33:RBKS	0:0	intronic	4.852	4	5	15	1	0	0
2:28096707:A:C	rs12466687	2	28096707	C	A	0.2704	2.3361e-07	-0.0346	0.822688	rs4275987	3	MRPL33:RBKS	0:0	intronic	5.497	5	5	15	1	0	0
2:28096792:A:G	rs12466717	2	28096792	G	A	0.2455	9.48459e-08	-0.0367	0.930663	rs4275987	3	MRPL33:RBKS	0:0	intronic	3.466	6	5	15	1	0	0
2:28097222:C:T	rs4666030	2	28097222	C	T	0.2306	1.34453e-07	-0.0352	0.849446	rs4275987	3	MRPL33:RBKS	0:0	intronic	1.546	7	5	15	1	0	0
2:28098724:A:G	rs13411592	2	28098724	G	A	0.2455	9.24457e-08	0.0368	0.930663	rs4275987	3	MRPL33:RBKS	0:0	intronic	0.134	4	5	15	1	0	0
2:28100895:A:AT	rs35445284	2	28100895	A	AT	0.2058			0.716025	rs4275987	3	MRPL33:RBKS	0:0	intronic	0.392		5	15	1	0	0
2:28101296:A:G	rs7571012	2	28101296	A	G	0.2316			0.844198	rs4275987	3	MRPL33:RBKS	0:0	intronic	9.878	7	5	15	1	0	0
2:28101938:C:T	rs6706209	2	28101938	C	T	0.2465	8.92163e-08	0.037	0.925561	rs4275987	3	MRPL33:RBKS	0:0	intronic	3.93	4	5	15	1	0	0
2:28102704:A:T	rs12620151	2	28102704	T	A	0.1819	2.07377e-07	-0.0365	0.611091	rs4275987	3	MRPL33:RBKS	0:0	intronic	7.415	6	5	15	1	0	0
2:28102998:A:G	rs6547814	2	28102998	G	A	0.2455	8.6955e-08	-0.0374	0.930663	rs4275987	3	MRPL33:RBKS	0:0	intronic	5.582	5	5	15	1	0	0
2:28104537:C:T	rs11886463	2	28104537	C	T	0.1849	2.13402e-07	-0.0363	0.624281	rs4275987	3	MRPL33:RBKS	0:0	intronic	11.76	7	5	15	1	0	0
2:28104566:A:G	rs13413962	2	28104566	G	A	0.2455	1.12917e-07	0.0357	0.930663	rs4275987	3	MRPL33:RBKS	0:0	intronic	10.22	7	5	15	1	0	0
2:28107692:C:T	rs6708889	2	28107692	C	T	0.2306	1.42449e-07	0.0347	0.849446	rs4275987	3	MRPL33:RBKS	0:0	intronic	14.29	4	5	15	1	0	0
2:28111656:T:TA	rs11298702	2	28111656	T	TA	0.2336			0.855175	rs4275987	3	MRPL33:RBKS	0:0	intronic	1.709		1	15	1	0	0
2:28118662:A:G	rs7607546	2	28118662	G	A	0.1869	2.20157e-07	0.0359	0.61324	rs4275987	3	MRPL33:BRE	0:0	intronic	3.1	6	4	5	1	0	0
2:28121190:C:T	rs7592580	2	28121190	C	T	0.1819	2.21874e-07	-0.0362	0.611091	rs4275987	3	MRPL33:BRE	0:0	intronic	5.72	7	2	5	1	0	0
2:28122343:G:GT	rs10710226	2	28122343	G	GT	0.2525			0.792164	rs4275987	3	MRPL33:BRE	0:0	intronic	0.286		4	5	1	0	0
2:28123374:G:T	rs17006365	2	28123374	G	T	0.2465	1.02782e-07	-0.0362	0.925561	rs4275987	3	MRPL33:BRE	0:0	intronic	6.48	6	4	5	1	0	0
2:28123760:A:T	rs6709765	2	28123760	T	A	0.2475	1.08397e-07	-0.0361	0.920493	rs4275987	3	MRPL33:BRE	0:0	intronic	6.107	6	4	5	1	0	0
2:28124171:A:G	rs10177845	2	28124171	G	A	0.2475	9.96292e-08	0.0364	0.920493	rs4275987	3	MRPL33:BRE	0:0	intronic	15.47	4	4	5	1	0	0
2:28129391:A:G	rs34483784	2	28129391	G	A	0.1819	2.66381e-07	-0.0349	0.611091	rs4275987	3	MRPL33:BRE	0:0	intronic	1.506	5	4	5	1	0	0
2:28131233:C:G	rs10201105	2	28131233	G	C	0.1849	2.4501e-07	0.0351	0.624281	rs4275987	3	MRPL33:BRE	0:0	intronic	1.096	7	5	5	1	0	0
2:28131243:A:G	rs10190494	2	28131243	G	A	0.2465	9.65407e-08	-0.0367	0.925561	rs4275987	3	MRPL33:BRE	0:0	intronic	1.879	7	5	5	1	0	0
2:28132250:A:G	rs10204488	2	28132250	G	A	0.2326	1.53748e-07	0.0342	0.838988	rs4275987	3	MRPL33:BRE	0:0	intronic	0.602	7	5	5	1	0	0
2:28134037:A:G	rs2016616	2	28134037	G	A	0.2465	1.12167e-07	-0.0357	0.925561	rs4275987	3	MRPL33:BRE	0:0	intronic	0.158		5	5	1	0	0
2:28136351:A:G	rs1458396	2	28136351	G	A	0.2465	1.0322e-07	-0.0362	0.925561	rs4275987	3	MRPL33:BRE	0:0	intronic	6.605		5	5	1	0	0
2:28139148:T:TA	rs35177396	2	28139148	TA	T	0.1819			0.611091	rs4275987	3	MRPL33:BRE	0:0	intronic	2.475		2	5	1	0	0
2:28140349:A:G	rs2337372	2	28140349	G	A	0.1819	2.61077e-07	-0.0352	0.611091	rs4275987	3	MRPL33:BRE	0:0	intronic	0.227		5	5	1	0	0
2:28143017:G:T	rs10173848	2	28143017	G	T	0.2227	2.64904e-07	0.0301	0.797852	rs4275987	3	MRPL33:BRE	0:0	intronic	2.744	5	2	15	1	0	0
2:28144067:A:G	rs1870325	2	28144067	G	A	0.2326	1.65028e-07	0.0336	0.838988	rs4275987	3	MRPL33:BRE	0:0	intronic	0.81		1	5	1	0	0
2:28147541:C:T	rs6745379	2	28147541	C	T	0.1849	1.87435e-07	-0.0379	0.624281	rs4275987	3	MRPL33:BRE	0:0	intronic	0.61	7	5	5	1	0	0
2:28150798:C:T	rs13026003	2	28150798	C	T	0.1819	2.73437e-07	-0.0345	0.611091	rs4275987	3	MRPL33:BRE	0:0	intronic	0.18	7	5	5	1	0	0
2:28151330:T:TTTCTC	rs111357701	2	28151330	TTTCTC	T	0.1879			0.607796	rs4275987	3	MRPL33:BRE	0:0	intronic	5.641		5	5	1	0	0
2:28151354:A:G	rs10185472	2	28151354	G	A	0.2316	1.96644e-07	0.0325	0.844198	rs4275987	3	MRPL33:BRE	0:0	intronic	10.08	7	5	5	1	0	0
2:28155195:A:T	rs6547815	2	28155195	T	A	0.2316	1.81963e-07	0.033	0.844198	rs4275987	3	MRPL33:BRE	0:0	intronic	0.861	3a	2	5	1	0	0
2:28155748:A:C	rs11886375	2	28155748	C	A	0.1849	2.75074e-07	0.034	0.613369	rs4275987	3	MRPL33:BRE	0:0	intronic	6.264	4	2	5	1	0	0
2:28156620:A:G	rs10174070	2	28156620	G	A	0.1859	5.36857e-07	-0.0282	0.618735	rs4275987	3	MRPL33:BRE	0:0	intronic	1.663	7	5	5	1	0	0
2:28159079:A:G	rs10194283	2	28159079	G	A	0.2475	1.34727e-07	0.0346	0.920493	rs4275987	3	MRPL33:BRE	0:0	intronic	0.855	7	4	5	1	0	0
2:28159572:A:G	rs10194780	2	28159572	G	A	0.2326	2.70166e-07	0.0327	0.838988	rs4275987	3	MRPL33:BRE	0:0	intronic	0.701	6	5	5	1	0	0
2:28159644:A:G	rs10184052	2	28159644	G	A	0.2475	2.39824e-07	-0.0337	0.920493	rs4275987	3	MRPL33:BRE	0:0	intronic	1.101	7	5	5	1	0	0
2:28162109:C:T	rs13400398	2	28162109	C	T	0.2465	1.33773e-07	0.0346	0.925561	rs4275987	3	MRPL33:BRE	0:0	intronic	0.457	7	5	5	1	0	0
2:28162274:C:T	rs13416434	2	28162274	C	T	0.2465	1.33151e-07	-0.0347	0.925561	rs4275987	3	MRPL33:BRE	0:0	intronic	10.76	6	5	5	1	0	0
2:28162861:C:T	rs4390729	2	28162861	C	T	0.2465	1.3883e-07	-0.0343	0.925561	rs4275987	3	MRPL33:BRE	0:0	intronic	4.554	7	5	5	1	0	0
2:28163490:C:CAGTTTGCTAACATTGGTAGTTTGCTAACATTGGT	rs11274834	2	28163490	CAGTTTGCTAACATTGGTAGTTTGCTAACATTGGT	C	0.1879			0.618668	rs4275987	3	MRPL33:BRE	0:0	intronic			5	15	1	0	0
2:28164553:C:T	rs10170872	2	28164553	C	T	0.2475	1.36078e-07	0.0345	0.920493	rs4275987	3	MRPL33:BRE	0:0	intronic	4.195	6	5	5	1	0	0
2:28167450:C:T	rs13399709	2	28167450	C	T	0.1849	2.56491e-07	0.0344	0.624281	rs4275987	3	MRPL33:BRE	0:0	intronic	0.529	7	5	5	1	0	0
2:28168415:A:G	rs7577437	2	28168415	G	A	0.2465	1.38771e-07	-0.0343	0.925561	rs4275987	3	MRPL33:BRE	0:0	intronic	14.45	5	5	5	1	0	0
2:28169597:C:T	rs6547816	2	28169597	C	T	0.1849	5.03921e-07	-0.0267	0.624281	rs4275987	3	MRPL33:BRE	0:0	intronic	3.868	4	1	15	1	0	0
2:28172125:A:T	rs12165240	2	28172125	T	A	0.1849	2.92886e-07	-0.033	0.624281	rs4275987	3	MRPL33:BRE	0:0	intronic	1.514	7	5	15	1	0	0
2:28172293:C:T	rs13382482	2	28172293	C	T	0.1849	2.91912e-07	-0.0331	0.624281	rs4275987	3	MRPL33:BRE	0:0	intronic	1.169	6	5	15	1	0	0
2:28173043:A:T	rs7595847	2	28173043	T	A	0.2465	1.33323e-07	0.0346	0.925561	rs4275987	3	MRPL33:BRE	0:0	intronic	4.671	6	5	15	1	0	0
2:28174081:A:G	rs1506535	2	28174081	G	A	0.1819	2.90722e-07	-0.0334	0.611091	rs4275987	3	MRPL33:BRE	0:0	intronic	0.73		5	15	1	0	0
2:28174407:A:C	rs13008539	2	28174407	C	A	0.1849	2.86185e-07	0.0332	0.613369	rs4275987	3	MRPL33:BRE	0:0	intronic	4.677	6	4	15	1	0	0
2:28176056:A:T	rs7584462	2	28176056	T	A	0.2465	1.34072e-07	-0.0346	0.925561	rs4275987	3	MRPL33:BRE	0:0	intronic	2.381	5	5	15	1	0	0
2:28176109:A:G	rs7587180	2	28176109	G	A	0.1849	2.93347e-07	-0.033	0.624281	rs4275987	3	MRPL33:BRE	0:0	intronic	2.735	4	5	15	1	0	0
2:28176527:A:C	rs10205313	2	28176527	C	A	0.1839			0.620332	rs4275987	3	MRPL33:BRE	0:0	intronic	0.028	6	5	15	1	0	0
2:28181332:T:TTA	rs10559599	2	28181332	TTA	T	0.1819			0.611091	rs4275987	3	MRPL33:BRE	0:0	intronic	0.627		5	5	1	0	0
2:28181901:C:G	rs1506537	2	28181901	G	C	0.2465	1.3885e-07	0.0343	0.925561	rs4275987	3	MRPL33:BRE	0:0	intronic	12.31	5	2	7	1	0	0
2:28185808:C:G	rs1350481	2	28185808	G	C	0.1849	2.86361e-07	0.0337	0.624281	rs4275987	3	MRPL33:BRE	0:0	intronic	10.97	5	5	15	1	0	0
2:28189081:T:TTTC	rs35355113	2	28189081	T	TTTC	0.2475			0.920493	rs4275987	3	MRPL33:BRE	0:0	intronic	6.773		1	15	1	0	0
2:28189280:A:G	rs1902966	2	28189280	G	A	0.2475	1.38476e-07	0.0345	0.920493	rs4275987	3	MRPL33:BRE	0:0	intronic	7.669		1	15	1	0	0
2:28191629:C:T	rs1841068	2	28191629	C	T	0.2455	1.4333e-07	0.0341	0.909528	rs4275987	3	MRPL33:BRE	0:0	intronic	2.917	5	5	15	1	0	0
2:28192555:C:G	rs10188108	2	28192555	G	C	0.1859	5.16518e-07	-0.0282	0.618735	rs4275987	3	MRPL33:BRE	0:0	intronic	1.527		1	15	1	0	0
2:28196311:C:T	rs10198257	2	28196311	C	T	0.2495	1.21465e-07	-0.0427	0.910459	rs4275987	3	MRPL33:BRE	0:0	intronic	1.268	6	5	15	1	0	0
2:28199424:A:G	rs12465000	2	28199424	G	A	0.2475	1.43184e-07	0.0341	0.920493	rs4275987	3	MRPL33:BRE	0:0	intronic	5.179	5	5	15	1	0	0
2:28199736:C:G	rs12465103	2	28199736	G	C	0.2475	1.41103e-07	0.0342	0.920493	rs4275987	3	MRPL33:BRE	0:0	intronic	9.777	5	5	15	1	0	0
2:28200152:A:G	rs2337374	2	28200152	G	A	0.2475	1.45535e-07	0.0341	0.920493	rs4275987	3	MRPL33:BRE	0:0	intronic	11.54	6	5	15	1	0	0
2:28202936:C:G	rs898032	2	28202936	G	C	0.2465	1.39065e-07	-0.0344	0.925561	rs4275987	3	MRPL33:BRE	0:0	intronic	1.95	5	2	15	1	0	0
2:28205581:C:T	rs7577342	2	28205581	C	T	0.2485	1.4409e-07	0.0341	0.915459	rs4275987	3	MRPL33:BRE	0:0	intronic	0.543	7	5	15	1	0	0
2:28208920:A:G	rs28662360	2	28208920	G	A	0.2475	1.32412e-07	-0.0349	0.920493	rs4275987	3	MRPL33:BRE	0:0	intronic	2.254	7	5	15	1	0	0
2:28209283:C:T	rs10209126	2	28209283	C	T	0.2465	1.37299e-07	0.0345	0.925561	rs4275987	3	MRPL33:BRE	0:0	intronic	1.772	6	5	15	1	0	0
2:28212890:A:G	rs13029008	2	28212890	G	A	0.1829	3.00693e-07	0.0344	0.605507	rs4275987	3	BRE	0	intronic	9.727	7	5	15	1	0	0
2:28213424:C:T	rs10175508	2	28213424	C	T	0.2475	1.35417e-07	0.0347	0.920493	rs4275987	3	BRE	0	intronic	0.299	5	5	15	1	0	0
2:28217327:C:T	rs12470614	2	28217327	C	T	0.2465	1.27575e-07	-0.0351	0.925561	rs4275987	3	BRE	0	intronic	3.428	3a	5	15	1	0	0
2:28219608:C:T	rs1458397	2	28219608	C	T	0.1849	2.64842e-07	-0.0345	0.624281	rs4275987	3	BRE	0	intronic	1.448	5	4	15	1	0	0
2:28219941:A:G	rs1458398	2	28219941	G	A	0.2465	1.18968e-07	-0.0355	0.925561	rs4275987	3	BRE	0	intronic	6.111	5	5	15	1	0	0
2:28220925:C:G	rs10204513	2	28220925	G	C	0.1849	2.80493e-07	0.034	0.624281	rs4275987	3	BRE	0	intronic	0.1	7	5	15	1	0	0
2:28221182:A:T	rs10196483	2	28221182	T	A	0.1859	2.94093e-07	-0.0341	0.618735	rs4275987	3	BRE	0	intronic	0.029	6	5	15	1	0	0
2:28228408:A:T	rs10204832	2	28228408	T	A	0.1849	2.17096e-07	0.036	0.624281	rs4275987	3	BRE	0	intronic	4.945	7	5	15	1	0	0
2:28232087:A:G	rs10168171	2	28232087	G	A	0.1849	2.9095e-07	-0.0339	0.624281	rs4275987	3	BRE	0	intronic	0.453	6	5	15	1	0	0
2:28232279:A:C	rs2839791	2	28232279	C	A	0.2465	1.18968e-07	-0.0355	0.925561	rs4275987	3	BRE	0	intronic	0.715		5	15	1	0	0
2:28234701:A:T	rs56046821	2	28234701	A	T	0.1849			0.624281	rs4275987	3	BRE	0	intronic	4.239	2b	5	15	1	0	0
2:28234701:AA:T	rs375484631	2	28234701	AA	T	0.1849			0.624281	rs4275987	3	BRE	0			2b	5	15	1	0	0
2:28235184:A:G	rs7602328	2	28235184	G	A	0.2465	1.20314e-07	0.0354	0.925561	rs4275987	3	BRE	0	intronic	9.516	6	5	15	1	0	0
2:28235763:C:T	rs13003383	2	28235763	C	T	0.1819	2.79311e-07	-0.0352	0.611091	rs4275987	3	BRE	0	intronic	0.591	7	5	15	1	0	0
2:28235955:C:T	rs10495761	2	28235955	C	T	0.1819	2.73924e-07	0.0347	0.611091	rs4275987	3	BRE	0	intronic	4.12	7	5	15	1	0	0
2:28236120:C:T	rs11127132	2	28236120	C	T	0.1819	2.61695e-07	-0.035	0.611091	rs4275987	3	BRE	0	intronic	4.836	6	5	15	1	0	0
2:28237985:C:T	rs6547817	2	28237985	C	T	0.2475	1.29042e-07	0.035	0.920493	rs4275987	3	BRE	0	intronic	6.58	7	5	15	1	0	0
2:28240219:A:ATGT	rs66493748	2	28240219	A	ATGT	0.2475			0.920493	rs4275987	3	BRE	0	intronic	11.21		5	15	1	0	0
2:28240525:C:T	rs10180107	2	28240525	C	T	0.1859	2.59669e-07	-0.0347	0.618735	rs4275987	3	BRE	0	intronic	0.394	6	5	15	1	0	0
2:28242308:A:G	rs4616436	2	28242308	G	A	0.2475	1.3579e-07	0.0347	0.920493	rs4275987	3	BRE	0	intronic	12.11	6	5	15	1	0	0
2:28242452:G:T	rs6725627	2	28242452	G	T	0.1829	2.6e-07	-0.0348	0.605507	rs4275987	3	BRE	0	intronic	4.5	7	5	15	1	0	0
2:28250389:A:G	rs12997202	2	28250389	G	A	0.1829	2.77489e-07	0.0346	0.605507	rs4275987	3	BRE	0	intronic	8.153	5	4	5	1	0	0
2:28250990:G:T	rs6727432	2	28250990	G	T	0.1849	2.79698e-07	-0.0343	0.624281	rs4275987	3	BRE	0	intronic	4.499	5	4	5	1	0	0
2:28255302:C:T	rs937812	2	28255302	C	T	0.2465	1.16981e-07	0.0355	0.925561	rs4275987	3	BRE	0	intronic	3.143		5	15	1	0	0
2:28256667:G:GT	rs11399848	2	28256667	GT	G	0.2674			0.815874	rs4275987	3	BRE	0	intronic	4.828		5	15	1	0	0
2:28256831:A:G	rs9309658	2	28256831	G	A	0.2465	1.17926e-07	-0.0355	0.925561	rs4275987	3	BRE	0	intronic	0.067	6	5	15	1	0	0
2:28258027:A:G	rs7593127	2	28258027	G	A	0.2475	1.21083e-07	0.0354	0.920493	rs4275987	3	BRE	0	intronic	1.238	6	5	15	1	0	0
2:28261163:A:C	rs6731650	2	28261163	C	A	0.2465	1.16246e-07	0.0356	0.925561	rs4275987	3	BRE	0	intronic	10.67	7	5	15	1	0	0
2:28261384:A:G	rs10175826	2	28261384	G	A	0.2316	1.67295e-07	0.0336	0.844198	rs4275987	3	BRE	0	intronic	0.515	6	5	15	1	0	0
2:28266044:A:G	rs6547819	2	28266044	G	A	0.1859	2.81836e-07	-0.0342	0.629638	rs4275987	3	BRE	0	intronic	1.912	7	5	15	1	0	0
2:28266069:C:T	rs7580274	2	28266069	C	T	0.2465	9.24043e-08	0.0376	0.925561	rs4275987	3	BRE	0	intronic	0.115	6	5	15	1	0	0
2:28268467:C:T	rs6738887	2	28268467	C	T	0.2465	7.47792e-08	0.0383	0.925561	rs4275987	3	BRE	0	intronic	12.78	7	5	15	1	0	0
2:28269702:A:T	rs12614744	2	28269702	T	A	0.1829	5.20818e-07	-0.0282	0.605507	rs4275987	3	BRE	0	intronic	9.541	5	2	15	1	0	0
2:28271435:G:T	rs13402420	2	28271435	G	T	0.2465	7.88154e-08	-0.0382	0.925561	rs4275987	3	BRE	0	intronic	1.137	5	4	15	1	0	0
2:28276643:C:G	rs1395324	2	28276643	G	C	0.2475	8.22301e-08	-0.0381	0.920493	rs4275987	3	BRE	0	intronic	16.05	5	5	15	1	0	0
2:28279649:G:T	rs1911128	2	28279649	G	T	0.1869	2.07925e-07	-0.0375	0.624128	rs4275987	3	BRE	0	intronic	2.882		5	15	1	0	0
2:28279693:A:G	rs1911127	2	28279693	G	A	0.1869	2.16174e-07	0.0371	0.624128	rs4275987	3	BRE	0	intronic	1.246		5	15	1	0	0
2:28281545:A:G	rs6547820	2	28281545	G	A	0.2336	1.0968e-07	0.0369	0.84489	rs4275987	3	BRE	0	intronic	6.015	5	5	15	1	0	0
2:28284633:C:T	rs6758799	2	28284633	C	T	0.1859	2.0616e-07	-0.0396	0.629638	rs4275987	3	BRE	0	intronic	2.638	6	5	15	1	0	0
2:43451957:A:G	rs149290349	2	43451957	G	A	0.05865	1.04645e-07	-0.0652	0.841709	rs78572881	4	THADA:ZFP36L2	0:0	exonic	18.15	2b	1	3	1	0	0
2:43453721:A:G	rs112694524	2	43453721	G	A	0.05567	3.76005e-07	-0.0504	0.889841	rs78572881	4	THADA:ZFP36L2	0:0	UTR5	22	4	1	1	1	0	0
2:43464818:A:G	rs113542380	2	43464818	G	A	0.05865	4.86162e-08	-0.0703	0.841709	rs78572881	4	THADA	0	intronic	2.167	5	5	5	1	0	0
2:43469615:A:G	rs80323638	2	43469615	G	A	0.07753	2.17618e-07	-0.0478	0.627173	rs78572881	4	THADA	0	intronic	6.068	4	4	5	1	0	0
2:43517088:C:T	rs114510001	2	43517088	C	T	0.08151	5.19035e-07	-0.0415	0.635228	rs78572881	4	THADA	0	intronic	0.021	7	4	5	1	0	0
2:43528057:A:C	rs74382177	2	43528057	C	A	0.08151	2.16663e-07	-0.0466	0.643763	rs78572881	4	THADA	0	intronic	5.798	4	1	5	1	0	0
2:43586287:G:T	rs6743071	2	43586287	G	T	0.08052	1.78056e-07	0.0489	0.670689	rs78572881	4	THADA	0	intronic	16.12	5	5	15	1	0	0
2:43591676:C:T	rs76857293	2	43591676	C	T	0.07952	1.85921e-07	-0.0493	0.680106	rs78572881	4	THADA	0	intronic	2.416	7	4	15	1	0	0
2:43593000:A:G	rs28470852	2	43593000	G	A	0.08151	1.78104e-07	0.0497	0.678257	rs78572881	4	THADA	0	intronic	1.516	6	5	15	1	0	0
2:43594081:C:CA	rs138662962	2	43594081	C	CA	0.07952			0.680106	rs78572881	4	THADA	0	intronic	1.558		2	15	1	0	0
2:43594483:A:T	rs79625619	2	43594483	T	A	0.08549	3.54001e-07	0.0446	0.644264	rs78572881	4	THADA	0	intronic	1.028	6	2	15	1	0	0
2:43597142:C:T	rs76215753	2	43597142	C	T	0.07952	1.64628e-07	-0.0504	0.680106	rs78572881	4	THADA	0	intronic	1.871	6	4	15	1	0	0
2:43598160:A:G	rs78681698	2	43598160	G	A	0.08052	1.7575e-07	0.0499	0.678924	rs78572881	4	THADA	0	intronic	16.48	3a	5	15	1	0	0
2:43600721:A:T	rs112972772	2	43600721	T	A	0.07952	1.70208e-07	-0.0501	0.680106	rs78572881	4	THADA	0	intronic	2.033	7	5	15	1	0	0
2:43602932:G:T	rs79629200	2	43602932	G	T	0.07952	1.6622e-07	0.0504	0.680106	rs78572881	4	THADA	0	intronic	19.08	5	2	15	1	0	0
2:43603367:C:G	rs74469180	2	43603367	G	C	0.07952	1.69416e-07	0.0503	0.680106	rs78572881	4	THADA	0	intronic	3.977	4	2	15	1	0	0
2:43604741:A:G	rs78314405	2	43604741	G	A	0.07952	1.80458e-07	-0.0496	0.680106	rs78572881	4	THADA	0	intronic	0.605	7	4	15	1	0	0
2:43605826:A:C	rs111947872	2	43605826	C	A	0.07952	1.84106e-07	-0.0495	0.680106	rs78572881	4	THADA	0	intronic	3.384	7	5	15	1	0	0
2:43610027:C:T	rs13408002	2	43610027	C	T	0.08151	2.29693e-07	-0.0463	0.678257	rs78572881	4	THADA	0	intronic	1.848	6	5	15	1	0	0
2:43611883:C:T	rs76675804	2	43611883	C	T	0.07952	2.21685e-07	0.0473	0.680106	rs78572881	4	THADA	0	intronic	0.256	7	5	15	1	0	0
2:43613582:C:G	rs74616425	2	43613582	G	C	0.07952	1.97191e-07	0.0489	0.680106	rs78572881	4	THADA	0	intronic	0.185	7	2	15	1	0	0
2:43618819:C:T	rs11899863	2	43618819	C	T	0.07952	1.74628e-07	-0.0498	0.680106	rs78572881	4	THADA	0	intronic	13.26	5	2	5	1	0	0
2:43622472:C:T	rs10166376	2	43622472	C	T	0.08748	1.8363e-07	-0.048	0.628332	rs78572881	4	THADA	0	intronic	2.486	6	4	5	1	0	0
2:43624252:A:C	rs79165612	2	43624252	C	A	0.07952	1.9635e-07	0.0488	0.680106	rs78572881	4	THADA	0	intronic	9.606	5	4	5	1	0	0
2:43626521:C:T	rs57696714	2	43626521	C	T	0.08549	1.47792e-07	0.0501	0.626741	rs78572881	4	THADA	0	intronic	4.469	5	4	5	1	0	0
2:43626668:G:T	rs57381820	2	43626668	G	T	0.08549	1.47964e-07	-0.0501	0.626741	rs78572881	4	THADA	0	intronic	0.466	3a	4	5	1	0	0
2:43627011:C:CAAAAAACA	rs146368480	2	43627011	CAAAAAACA	C	0.08549			0.626741	rs78572881	4	THADA	0	intronic	11.52		4	5	1	0	0
2:43627101:A:T	rs72879276	2	43627101	T	A	0.08549	1.49161e-07	-0.05	0.626741	rs78572881	4	THADA	0	intronic	10.28	4	4	5	1	0	0
2:43629931:G:T	rs7607777	2	43629931	G	T	0.08549	1.56742e-07	-0.0495	0.626741	rs78572881	4	THADA	0	intronic	1.235	3a	2	5	1	0	0
2:43633268:C:T	rs72879290	2	43633268	C	T	0.08549	1.60958e-07	0.0492	0.626741	rs78572881	4	THADA	0	intronic	1.707	4	4	5	1	0	0
2:43635063:A:AT	rs142282684	2	43635063	A	AT	0.08549			0.626741	rs78572881	4	THADA	0	intronic	5.139		2	5	1	0	0
2:43650413:C:G	rs80100685	2	43650413	G	C	0.08748	2.90079e-07	-0.0418	0.619397	rs78572881	4	THADA	0	intronic	3.841	5	5	5	1	0	0
2:43652398:A:C	rs17039131	2	43652398	C	A	0.08748	2.94607e-07	0.0415	0.619397	rs78572881	4	THADA	0	intronic	2.446	4	2	7	1	0	0
2:43653499:A:C	rs78886764	2	43653499	C	A	0.08748	2.76602e-07	-0.0423	0.619397	rs78572881	4	THADA	0	intronic	0.502	4	2	7	1	0	0
2:43659153:A:G	rs533225074	2	43659153	G	A	0.08748			0.619397	rs78572881	4	THADA	0	intronic	0.639		5	5	1	0	0
2:43659694:C:G	rs75934770	2	43659694	G	C	0.08748	2.60497e-07	0.0428	0.619397	rs78572881	4	THADA	0	intronic	0.846	7	5	5	1	0	0
2:43659970:G:T	rs77061610	2	43659970	G	T	0.0825	2.00395e-07	-0.0473	0.66096	rs78572881	4	THADA	0	intronic	1.716	7	5	5	1	0	0
2:43661482:A:T	rs74365854	2	43661482	T	A	0.08748	2.64103e-07	-0.0427	0.619397	rs78572881	4	THADA	0	intronic	0.199	7	4	5	1	0	0
2:43662911:A:C	rs116451849	2	43662911	C	A	0.08748	5.10675e-07	0.0366	0.619397	rs78572881	4	THADA	0	intronic	1.474	7	4	5	1	0	0
2:43663848:C:T	rs78108161	2	43663848	C	T	0.08847	2.67728e-07	-0.0425	0.61161	rs78572881	4	THADA	0	intronic	0.815	7	4	5	1	0	0
2:43664007:C:T	rs75126888	2	43664007	C	T	0.08748	2.66831e-07	-0.0425	0.619397	rs78572881	4	THADA	0	intronic	2.614	5	4	5	1	0	0
2:43665178:C:T	rs7609283	2	43665178	C	T	0.08748	2.54718e-07	-0.0432	0.619397	rs78572881	4	THADA	0	intronic	1.981	7	5	5	1	0	0
2:43665943:A:G	rs76684055	2	43665943	G	A	0.07952	2.47375e-07	-0.044	0.680106	rs78572881	4	THADA	0	intronic	0.382	5	2	5	1	0	0
2:43666991:C:T	rs7575024	2	43666991	C	T	0.08748	2.41299e-07	0.0439	0.619397	rs78572881	4	THADA	0	intronic	7.811	1f	5	5	1	0	0
2:43667465:C:T	rs28700209	2	43667465	C	T	0.08748	2.46151e-07	0.0435	0.619397	rs78572881	4	THADA	0	intronic	6.516	5	2	5	1	0	0
2:43668169:C:G	rs7567685	2	43668169	G	C	0.08748	2.46151e-07	-0.0435	0.619397	rs78572881	4	THADA	0	intronic	1.247	6	2	5	1	0	0
2:43668176:C:T	rs7581586	2	43668176	C	T	0.08748	2.46151e-07	0.0435	0.619397	rs78572881	4	THADA	0	intronic	9.999	6	2	5	1	0	0
2:43668261:C:T	rs7567535	2	43668261	C	T	0.08748	2.44659e-07	-0.0436	0.619397	rs78572881	4	THADA	0	intronic	0.354	7	2	5	1	0	0
2:43669851:C:T	rs7586101	2	43669851	C	T	0.08748	2.43565e-07	0.0437	0.619397	rs78572881	4	THADA	0	intronic	3.372	1f	4	5	1	0	0
2:43670183:C:T	rs17030798	2	43670183	C	T	0.08748	2.44575e-07	-0.0438	0.619397	rs78572881	4	THADA	0	intronic	2.322	1f	4	5	1	0	0
2:43671003:A:C	rs17030800	2	43671003	C	A	0.08748	2.54964e-07	-0.0433	0.619397	rs78572881	4	THADA	0	intronic	5.338	4	4	5	1	0	0
2:43671157:C:T	rs76993899	2	43671157	C	T	0.08748	2.42867e-07	-0.044	0.619397	rs78572881	4	THADA	0	intronic	0.082	6	4	5	1	0	0
2:43672499:A:C	rs7609256	2	43672499	C	A	0.08748	2.3906e-07	0.0441	0.619397	rs78572881	4	THADA	0	intronic	5.259	4	4	5	1	0	0
2:43672508:G:T	rs77059113	2	43672508	G	T	0.05567	4.64622e-08	0.0726	1	rs78572881	4	THADA	0	intronic	4.338	2b	4	5	1	0	0
2:43672795:A:G	rs7556744	2	43672795	G	A	0.08748	2.44324e-07	0.0437	0.619397	rs78572881	4	THADA	0	intronic	5.121	6	4	5	1	0	0
2:43673442:A:G	rs7559842	2	43673442	G	A	0.08748	2.46724e-07	0.0437	0.619397	rs78572881	4	THADA	0	intronic	5.962	5	4	5	1	0	0
2:43673765:C:T	rs77620935	2	43673765	C	T	0.08748	2.32257e-07	-0.0447	0.619397	rs78572881	4	THADA	0	intronic	3.327	6	4	5	1	0	0
2:43673892:A:G	rs7587268	2	43673892	G	A	0.08748	2.42104e-07	-0.044	0.619397	rs78572881	4	THADA	0	intronic	2.989	7	4	5	1	0	0
2:43673978:A:G	rs78191305	2	43673978	G	A	0.08748	2.41124e-07	0.0441	0.619397	rs78572881	4	THADA	0	intronic	5.483	4	4	5	1	0	0
2:43674278:C:T	rs111812200	2	43674278	C	T	0.08748	2.40398e-07	0.0441	0.619397	rs78572881	4	THADA	0	intronic	0.513	5	4	5	1	0	0
2:43676433:G:T	rs12105786	2	43676433	G	T	0.08748	3.27596e-07	0.045	0.619397	rs78572881	4	THADA	0	intronic	4.486	6	5	5	1	0	0
2:43676790:A:C	rs12105394	2	43676790	C	A	0.08748	2.41542e-07	-0.044	0.619397	rs78572881	4	THADA	0	intronic	11.34	6	5	5	1	0	0
2:43676938:A:T	rs12104615	2	43676938	T	A	0.08748	2.59906e-07	0.0432	0.619397	rs78572881	4	THADA	0	intronic	2.376	5	4	5	1	0	0
2:43676939:C:G	rs12105399	2	43676939	G	C	0.08748	3.39956e-07	0.0446	0.619397	rs78572881	4	THADA	0	intronic	2.667	5	4	5	1	0	0
2:43677253:A:T	rs6746610	2	43677253	T	A	0.08748	2.41212e-07	-0.0441	0.619397	rs78572881	4	THADA	0	intronic	5.427	7	4	5	1	0	0
2:43677273:C:G	rs6731998	2	43677273	G	C	0.08748	2.4122e-07	-0.0441	0.619397	rs78572881	4	THADA	0	intronic	0.328	7	4	5	1	0	0
2:43677440:C:G	rs76171330	2	43677440	G	C	0.08748	2.34293e-07	0.0446	0.619397	rs78572881	4	THADA	0	intronic	0.097	6	4	5	1	0	0
2:43678387:C:T	rs77527404	2	43678387	C	T	0.08748	2.4424e-07	-0.0439	0.619397	rs78572881	4	THADA	0	intronic	1.94	4	2	5	1	0	0
2:43678617:C:T	rs17406646	2	43678617	C	T	0.07952	1.99254e-07	-0.0477	0.680106	rs78572881	4	THADA	0	intronic	7.231	2b	2	5	1	0	0
2:43678726:C:T	rs7599781	2	43678726	C	T	0.08748	2.47859e-07	0.0436	0.619397	rs78572881	4	THADA	0	intronic	6.638	1d	2	5	1	0	0
2:43678759:C:G	rs12105626	2	43678759	G	C	0.08748	2.37464e-07	0.0444	0.619397	rs78572881	4	THADA	0	intronic	2.898	4	2	5	1	0	0
2:43679139:A:G	rs12105710	2	43679139	G	A	0.08748	2.37909e-07	-0.0444	0.619397	rs78572881	4	THADA	0	intronic	0.454	6	4	5	1	0	0
2:43680318:C:T	rs17030818	2	43680318	C	T	0.08748	2.43565e-07	-0.044	0.619397	rs78572881	4	THADA	0	intronic	0.343	5	4	5	1	0	0
2:43682515:T:TA	rs11385751	2	43682515	T	TA	0.08748			0.619397	rs78572881	4	THADA	0	intronic	1.853		2	5	1	0	0
2:43682596:C:G	rs6752448	2	43682596	G	C	0.08748	2.44826e-07	-0.0438	0.619397	rs78572881	4	THADA	0	intronic	1.988	3a	2	5	1	0	0
2:43682635:A:G	rs76282560	2	43682635	G	A	0.08748	2.36273e-07	-0.0444	0.619397	rs78572881	4	THADA	0	intronic	2.528	2b	2	5	1	0	0
2:43685109:A:C	rs7572923	2	43685109	C	A	0.08748	2.41072e-07	-0.0441	0.619397	rs78572881	4	THADA	0	intronic	0.238	4	2	5	1	0	0
2:43685493:A:G	rs7599799	2	43685493	G	A	0.08748	2.41072e-07	0.0441	0.619397	rs78572881	4	THADA	0	intronic	3.93	3a	2	5	1	0	0
2:43685625:C:T	rs7573500	2	43685625	C	T	0.08748	2.40932e-07	-0.0441	0.619397	rs78572881	4	THADA	0	intronic	7.802	3a	2	5	1	0	0
2:43686245:C:G	rs17030835	2	43686245	G	C	0.08748	2.4331e-07	0.0437	0.619397	rs78572881	4	THADA	0	intronic	13.91	7	2	5	1	0	0
2:43686985:A:T	rs79955955	2	43686985	T	A	0.08748	2.19658e-07	0.0468	0.619397	rs78572881	4	THADA	0	intronic	2.909	5	2	5	1	0	0
2:43687542:C:T	rs6746058	2	43687542	C	T	0.08748	2.45242e-07	0.0436	0.619397	rs78572881	4	THADA	0	intronic	16.47	1f	4	5	1	0	0
2:43687879:C:T	rs17030845	2	43687879	C	T	0.08748	2.55942e-07	-0.0431	0.619397	rs78572881	4	THADA	0	intronic	1.532	4	4	7	1	0	0
2:43688324:A:C	rs77377889	2	43688324	C	A	0.08748	2.32402e-07	-0.0445	0.619397	rs78572881	4	THADA	0	intronic	10.42	4	2	5	1	0	0
2:43689071:A:G	rs7561287	2	43689071	G	A	0.08748	2.51986e-07	0.0432	0.619397	rs78572881	4	THADA	0	intronic	4.401	1f	2	5	1	0	0
2:43689364:A:C	rs17030855	2	43689364	C	A	0.08748	3.1357e-07	-0.0457	0.619397	rs78572881	4	THADA	0	intronic	11.44	6	2	5	1	0	0
2:43689904:A:G	rs17030859	2	43689904	G	A	0.08748	2.34595e-07	-0.0444	0.619397	rs78572881	4	THADA	0	intronic	2.146	5	5	5	1	0	0
2:43691458:T:TA	rs144720719	2	43691458	T	TA	0.08052			0.670689	rs78572881	4	THADA	0	intronic	0.478		2	5	1	0	0
2:43692542:T:TAG	rs147248056	2	43692542	TAG	T	0.07753			0.627173	rs78572881	4	THADA	0	intronic	5.414		2	5	1	0	0
2:43694048:A:G	rs138162260	2	43694048	G	A	0.08847	2.13606e-07	0.0475	0.620612	rs78572881	4	THADA	0	intronic	2.143	7	5	5	1	0	0
2:43694570:A:G	rs17039133	2	43694570	G	A	0.08847	2.40652e-07	0.044	0.620612	rs78572881	4	THADA	0	intronic	0.627	6	5	5	1	0	0
2:43697723:A:G	rs75330033	2	43697723	G	A	0.08052	2.24183e-07	0.046	0.678924	rs78572881	4	THADA	0	intronic	11.95	6	4	5	1	0	0
2:43698028:A:T	rs80147536	2	43698028	T	A	0.08052	2.23949e-07	0.046	0.678924	rs78572881	4	THADA	0	intronic	0.187	6	4	5	1	0	0
2:43698753:A:G	rs77101426	2	43698753	G	A	0.05567	4.63064e-08	-0.0722	1	rs78572881	4	THADA	0	intronic	1.897	6	4	5	1	0	0
2:43699399:C:T	rs75135247	2	43699399	C	T	0.08052	2.34123e-07	0.0452	0.678924	rs78572881	4	THADA	0	intronic	7.104	7	4	5	1	0	0
2:43700154:A:G	rs13417883	2	43700154	G	A	0.09046	2.86477e-07	0.0416	0.623962	rs78572881	4	THADA	0	intronic	1.505	4	4	5	1	0	0
2:43700776:C:G	rs112411882	2	43700776	G	C	0.07952	3.55039e-07	-0.0442	0.680106	rs78572881	4	THADA	0	intronic	1.711	7	4	5	1	0	0
2:43700827:A:C	rs112801539	2	43700827	C	A	0.09046	2.73315e-07	0.0421	0.623962	rs78572881	4	THADA	0	intronic	1.988	6	4	5	1	0	0
2:43701151:C:T	rs13409687	2	43701151	C	T	0.09046	2.87514e-07	0.0416	0.623962	rs78572881	4	THADA	0	intronic	0.558	5	4	5	1	0	0
2:43701213:A:G	rs13396401	2	43701213	G	A	0.09046	2.97808e-07	-0.0412	0.623962	rs78572881	4	THADA	0	intronic	1.267	5	4	5	1	0	0
2:43701951:G:T	rs7561114	2	43701951	G	T	0.09046	2.87772e-07	-0.0415	0.623962	rs78572881	4	THADA	0	intronic	0.171	6	4	5	1	0	0
2:43702151:A:G	rs7590220	2	43702151	G	A	0.09046	2.88801e-07	0.0415	0.623962	rs78572881	4	THADA	0	intronic	5.041	7	4	5	1	0	0
2:43702829:A:T	rs17030889	2	43702829	T	A	0.09046	2.6784e-07	0.0424	0.623962	rs78572881	4	THADA	0	intronic	2.887	5	5	5	1	0	0
2:43703183:G:T	rs6731980	2	43703183	G	T	0.09046	2.88416e-07	0.0416	0.623962	rs78572881	4	THADA	0	intronic	2.457	5	5	5	1	0	0
2:43703684:C:G	rs6717636	2	43703684	G	C	0.09046	2.6536e-07	-0.0425	0.623962	rs78572881	4	THADA	0	intronic	2.077	5	5	5	1	0	0
2:43704092:A:G	rs17030890	2	43704092	G	A	0.08847	2.49963e-07	0.0432	0.620612	rs78572881	4	THADA	0	intronic	3.838	6	5	5	1	0	0
2:43707385:C:T	rs17334919	2	43707385	C	T	0.08052	2.37154e-07	-0.045	0.678924	rs78572881	4	THADA	0	intronic	0.021	1f	4	5	1	0	0
2:43712163:G:T	rs6746632	2	43712163	G	T	0.09046	3.0557e-07	0.041	0.623962	rs78572881	4	THADA	0	intronic	5.985	5	5	5	1	0	0
2:43712610:A:T	rs6747229	2	43712610	T	A	0.08748	3.45806e-07	-0.0455	0.619397	rs78572881	4	THADA	0	intronic	0.281	6	5	5	1	0	0
2:43712785:G:T	rs6732766	2	43712785	G	T	0.09046	2.55942e-07	-0.0431	0.623962	rs78572881	4	THADA	0	intronic	1.962	6	5	5	1	0	0
2:43713808:A:C	rs17030925	2	43713808	C	A	0.09046	3.10412e-07	0.0409	0.623962	rs78572881	4	THADA	0	intronic	7.699	4	5	5	1	0	0
2:43718084:A:G	rs77389971	2	43718084	G	A	0.09145	3.54372e-07	-0.0388	0.607581	rs78572881	4	THADA	0	intronic	0.524	6	4	5	1	0	0
2:43719691:A:C	rs75607314	2	43719691	C	A	0.08847	2.95227e-07	-0.0416	0.620612	rs78572881	4	THADA	0	intronic	2.509	6	4	5	1	0	0
2:43722982:A:C	rs78497923	2	43722982	C	A	0.08847	2.38108e-07	-0.0443	0.620612	rs78572881	4	THADA	0	intronic	6.88	4	4	5	1	0	0
2:43723283:C:G	rs75386849	2	43723283	G	C	0.08052	2.34501e-07	0.0461	0.678924	rs78572881	4	THADA	0	intronic	0.63	5	4	5	1	0	0
2:43724682:A:G	rs13422551	2	43724682	G	A	0.08946	2.76183e-07	-0.0423	0.622143	rs78572881	4	THADA	0	intronic	1.497	7	4	5	1	0	0
2:43725624:C:T	rs75097983	2	43725624	C	T	0.08847	2.3618e-07	0.0443	0.620612	rs78572881	4	THADA	0	intronic	0.006	7	4	5	1	0	0
2:43726328:C:T	rs72865267	2	43726328	C	T	0.09046	3.58476e-07	0.0433	0.623962	rs78572881	4	THADA	0	intronic	0.97	7	4	5	1	0	0
2:43726627:C:T	rs112282947	2	43726627	C	T	0.09145	2.64676e-07	0.0426	0.616803	rs78572881	4	THADA	0	intronic	4.286	7	4	5	1	0	0
2:43729108:A:T	rs6544664	2	43729108	T	A	0.09046	2.78785e-07	-0.0421	0.623962	rs78572881	4	THADA	0	intronic	1.971	6	5	5	1	0	0
2:43729212:A:G	rs6544665	2	43729212	G	A	0.09046	2.81737e-07	-0.0419	0.623962	rs78572881	4	THADA	0	intronic	2.678	7	5	5	1	0	0
2:43729472:A:C	rs111753823	2	43729472	C	A	0.08847	2.35736e-07	-0.0444	0.620612	rs78572881	4	THADA	0	intronic	2.414	7	5	5	1	0	0
2:43729738:A:AG	rs534652187	2	43729738	A	AG	0.08946			0.622143	rs78572881	4	THADA	0	intronic	1.1		5	5	1	0	0
2:43731354:A:G	rs6708735	2	43731354	G	A	0.09046	2.75761e-07	-0.0423	0.623962	rs78572881	4	THADA	0	intronic	2.905	7	4	5	1	0	0
2:43731908:A:G	rs6737882	2	43731908	G	A	0.09046	2.77334e-07	0.0422	0.623962	rs78572881	4	THADA	0	intronic	3.333	7	4	5	1	0	0
2:43732234:C:T	rs6544666	2	43732234	C	T	0.09046	2.75127e-07	-0.0423	0.623962	rs78572881	4	THADA	0	intronic	6.469	6	4	5	1	0	0
2:43732488:C:T	rs6544668	2	43732488	C	T	0.09046	2.82536e-07	0.042	0.623962	rs78572881	4	THADA	0	intronic	0.148	7	4	5	1	0	0
2:43732823:C:T	rs7578597	2	43732823	C	T	0.09046	2.94359e-07	0.0414	0.623962	rs78572881	4	THADA	0	exonic	23.5	1f	4	5	1	0	0
2:43733028:G:T	rs7564886	2	43733028	G	T	0.08946	2.72993e-07	-0.0424	0.622143	rs78572881	4	THADA	0	intronic	4.721	5	4	5	1	0	0
2:43733509:G:T	rs17030946	2	43733509	G	T	0.08847			0.620612	rs78572881	4	THADA	0	intronic	4.275	1f	4	5	1	0	0
2:43734847:C:T	rs6757251	2	43734847	C	T	0.08946	2.76288e-07	-0.0422	0.622143	rs78572881	4	THADA	0	intronic	8.931	7	4	5	1	0	0
2:43735353:C:T	rs13405076	2	43735353	C	T	0.09046	2.69064e-07	0.0429	0.623962	rs78572881	4	THADA	0	intronic	5.761	5	4	5	1	0	0
2:43736171:C:T	rs6544669	2	43736171	C	T	0.09046	2.69174e-07	0.0425	0.623962	rs78572881	4	THADA	0	intronic	2.749	7	4	5	1	0	0
2:43736969:C:T	rs1388387	2	43736969	C	T	0.09046	2.73422e-07	0.0424	0.623962	rs78572881	4	THADA	0	intronic	4.575		4	5	1	0	0
2:43737465:C:G	rs10180005	2	43737465	G	C	0.09046	2.53731e-07	0.0432	0.623962	rs78572881	4	THADA	0	intronic	1.521	6	4	5	1	0	0
2:43739121:C:T	rs13405776	2	43739121	C	T	0.09046	2.54349e-07	-0.0431	0.623962	rs78572881	4	THADA	0	intronic	12.48	5	4	5	1	0	0
2:43739184:G:T	rs13419380	2	43739184	G	T	0.09046	2.54349e-07	0.0431	0.623962	rs78572881	4	THADA	0	intronic	14.52	5	4	5	1	0	0
2:43739737:A:G	rs7597135	2	43739737	G	A	0.09046	2.67168e-07	0.0426	0.623962	rs78572881	4	THADA	0	intronic	4.135	6	4	5	1	0	0
2:43739761:A:C	rs7570748	2	43739761	C	A	0.09046	2.61202e-07	-0.0429	0.623962	rs78572881	4	THADA	0	intronic	3.364	7	4	5	1	0	0
2:43741105:A:G	rs10169346	2	43741105	G	A	0.09046	3.06618e-07	0.041	0.61479	rs78572881	4	THADA	0	intronic	0.092	5	4	5	1	0	0
2:43741689:C:T	rs544942405	2	43741689	C	T	0.06262			0.691126	rs78572881	4	THADA	0	intronic	0.587		5	5	1	0	0
2:43742205:A:T	rs528096083	2	43742205	T	A	0.08847			0.620612	rs78572881	4	THADA	0	intronic	2.459		5	5	1	0	0
2:43743491:C:T	rs74600494	2	43743491	C	T	0.08847	2.44659e-07	-0.0438	0.620612	rs78572881	4	THADA	0	intronic	4.882	4	1	5	1	0	0
2:43744050:A:G	rs77791126	2	43744050	G	A	0.08847	2.6237e-07	-0.0429	0.620612	rs78572881	4	THADA	0	intronic	1.638	5	1	5	1	0	0
2:43745520:C:G	rs10189235	2	43745520	G	C	0.08847	2.6237e-07	0.0429	0.620612	rs78572881	4	THADA	0	intronic	1.101	1f	2	5	1	0	0
2:43746062:C:T	rs76851696	2	43746062	C	T	0.08847	2.65814e-07	0.0427	0.620612	rs78572881	4	THADA	0	intronic	5.103	4	4	5	1	0	0
2:43746094:C:T	rs79271345	2	43746094	C	T	0.08847	2.4705e-07	-0.0436	0.620612	rs78572881	4	THADA	0	intronic	0.503	4	4	5	1	0	0
2:43747856:C:T	rs528899564	2	43747856	C	T	0.06859			0.622032	rs78572881	4	THADA	0	intronic	0.138		5	5	1	0	0
2:43748042:A:AGGAG	rs370276305	2	43748042	A	AGGAG	0.05765			0.639066	rs78572881	4	THADA	0	intronic	1.003		5	5	1	0	0
2:43748079:A:G	rs79965992	2	43748079	G	A	0.06958	9.93798e-08	-0.0725	0.794644	rs78572881	4	THADA	0	intronic	1.672	6	5	5	1	0	0
2:43748367:A:ACAAGAAGGCAGGCAGG	rs146663810	2	43748367	ACAAGAAGGCAGGCAGG	A	0.08847			0.620612	rs78572881	4	THADA	0	intronic	4.37		5	5	1	0	0
2:43748983:A:G	rs17030967	2	43748983	G	A	0.08847	2.41594e-07	-0.044	0.620612	rs78572881	4	THADA	0	intronic	16.94	1d	5	5	1	0	0
2:43750224:C:G	rs75514072	2	43750224	G	C	0.08847	2.60967e-07	-0.043	0.620612	rs78572881	4	THADA	0	intronic	0.787	7	4	5	1	0	0
2:43752346:A:G	2:43752346:A:G	2	43752346	A	G	0.08847			0.620612	rs78572881	4	THADA	0	intronic	6.933	5	1	5	1	0	0
2:43752407:A:G	rs6751035	2	43752407	G	A	0.08748	2.73637e-07	-0.0425	0.604028	rs78572881	4	THADA	0	intronic	0.476	5	1	5	1	0	0
2:43752548:A:G	rs6751161	2	43752548	G	A	0.08847	2.69285e-07	-0.0426	0.620612	rs78572881	4	THADA	0	intronic	2.379	1f	1	5	1	0	0
2:43753746:A:C	rs6726643	2	43753746	C	A	0.08847	2.61787e-07	0.043	0.620612	rs78572881	4	THADA	0	intronic	2.755	7	2	5	1	0	0
2:43753913:A:C	rs6726917	2	43753913	C	A	0.08946	2.8227e-07	0.0421	0.622143	rs78572881	4	THADA	0	intronic	12.88	6	4	5	1	0	0
2:43754057:G:GA	rs11323109	2	43754057	GA	G	0.08748			0.619397	rs78572881	4	THADA	0	intronic	9.824		4	5	1	0	0
2:43754655:C:T	rs6752964	2	43754655	C	T	0.08847	2.60732e-07	0.043	0.620612	rs78572881	4	THADA	0	intronic	1.426	6	4	5	1	0	0
2:43754737:T:TAA	2:43754737:T:TAA	2	43754737	T	TAA	0.08748			0.619397	rs78572881	4	THADA	0	intronic	7.297		4	5	1	0	0
2:43754737:T:TA	2:43754737:T:TA	2	43754737	T	TA	0.01491			0.619397	rs78572881	4	THADA	0		7.347		4	5	1	0	0
2:43755363:A:G	rs112793491	2	43755363	G	A	0.08847	2.29022e-07	-0.0461	0.620612	rs78572881	4	THADA	0	intronic	2.38	6	4	5	1	0	0
2:43755389:C:T	rs112340521	2	43755389	C	T	0.08847	2.49836e-07	-0.0435	0.620612	rs78572881	4	THADA	0	intronic	2.157	7	4	5	1	0	0
2:43755531:A:C	rs111898797	2	43755531	C	A	0.08847	2.57638e-07	0.0432	0.620612	rs78572881	4	THADA	0	intronic	1.646	6	4	5	1	0	0
2:43756032:C:T	rs7591387	2	43756032	C	T	0.08847	2.57397e-07	-0.0432	0.620612	rs78572881	4	THADA	0	intronic	0.675	7	4	5	1	0	0
2:43756201:C:G	rs74907855	2	43756201	G	C	0.08847	2.40494e-07	-0.0441	0.620612	rs78572881	4	THADA	0	intronic	4.628	7	4	5	1	0	0
2:43758005:T:TG	rs150460619	2	43758005	TG	T	0.08748			0.619397	rs78572881	4	THADA	0	intronic	2.738		4	5	1	0	0
2:43758199:A:G	rs17030998	2	43758199	G	A	0.08748	2.76288e-07	0.0422	0.619397	rs78572881	4	THADA	0	intronic	0.629	6	4	5	1	0	0
2:43758625:A:T	rs17031000	2	43758625	T	A	0.08748	2.58119e-07	0.0431	0.619397	rs78572881	4	THADA	0	intronic	5.326	5	4	5	1	0	0
2:43759251:T:TA	rs143916030	2	43759251	TA	T	0.08748			0.619397	rs78572881	4	THADA	0	intronic	1.5		5	5	1	0	0
2:43759381:A:G	rs111783562	2	43759381	G	A	0.08748	2.57638e-07	-0.0431	0.619397	rs78572881	4	THADA	0	intronic	0.056	7	5	5	1	0	0
2:43759709:C:G	rs113156595	2	43759709	G	C	0.08748	2.67056e-07	0.0429	0.619397	rs78572881	4	THADA	0	intronic	12.76	7	5	5	1	0	0
2:43759825:C:T	rs112813837	2	43759825	C	T	0.08748	2.85173e-07	-0.0421	0.619397	rs78572881	4	THADA	0	intronic	0.31	7	5	5	1	0	0
2:43760868:A:G	rs28433468	2	43760868	G	A	0.08847	2.91854e-07	0.0418	0.620612	rs78572881	4	THADA	0	intronic	0.479	7	5	5	1	0	0
2:43760880:G:T	rs114563746	2	43760880	G	T	0.08748	2.6862e-07	0.0428	0.619397	rs78572881	4	THADA	0	intronic	2.545	7	5	5	1	0	0
2:43760931:C:T	rs112416866	2	43760931	C	T	0.08748	2.54718e-07	-0.0432	0.619397	rs78572881	4	THADA	0	intronic	3.863	7	5	5	1	0	0
2:43761218:A:T	rs17031001	2	43761218	T	A	0.08847	2.74384e-07	-0.0424	0.620612	rs78572881	4	THADA	0	intronic	5.018	6	5	5	1	0	0
2:43761299:A:G	rs17031005	2	43761299	G	A	0.08847	2.67505e-07	0.0427	0.620612	rs78572881	4	THADA	0	intronic	5.4	6	5	5	1	0	0
2:43761652:C:T	rs77852659	2	43761652	C	T	0.08748	2.59669e-07	-0.0431	0.619397	rs78572881	4	THADA	0	intronic	6.283	7	4	5	1	0	0
2:43762112:A:G	rs77972916	2	43762112	G	A	0.06064	9.03822e-08	-0.0662	0.911077	rs78572881	4	THADA	0	intronic	3.023	5	4	5	1	0	0
2:43762885:G:T	rs75275342	2	43762885	G	T	0.08748	2.75445e-07	0.0423	0.619397	rs78572881	4	THADA	0	intronic	2.509	5	4	5	1	0	0
2:43762959:C:T	rs78572881	2	43762959	C	T	0.05567	1.72426e-08	0.0794	1	rs78572881	4	THADA	0	intronic	2.947	6	4	5	1	0	0
2:43762987:C:G	rs113373412	2	43762987	G	C	0.08748	2.78372e-07	0.0422	0.619397	rs78572881	4	THADA	0	intronic	1.194	7	4	5	1	0	0
2:43763231:A:G	rs112387154	2	43763231	G	A	0.08748	2.71042e-07	-0.0425	0.619397	rs78572881	4	THADA	0	intronic	2.823	6	4	5	1	0	0
2:43763809:C:T	rs77787499	2	43763809	C	T	0.08748	2.48181e-07	-0.0435	0.619397	rs78572881	4	THADA	0	intronic	1.814	6	4	5	1	0	0
2:43764184:C:T	rs76856054	2	43764184	C	T	0.08748	2.47617e-07	0.0436	0.619397	rs78572881	4	THADA	0	intronic	5.735	7	4	5	1	0	0
2:43764825:A:G	rs13413856	2	43764825	G	A	0.08847	3.19615e-07	0.0407	0.620612	rs78572881	4	THADA	0	intronic	1.911	7	2	5	1	0	0
2:43775309:A:C	rs111884754	2	43775309	C	A	0.05765			0.925661	rs78572881	4	THADA	0	intronic	0.525	7	4	5	1	0	0
2:43777964:C:T	rs77981966	2	43777964	C	T	0.05765	4.47796e-08	-0.0693	0.925661	rs78572881	4	THADA	0	intronic	0.186	7	4	5	1	0	0
2:43786818:A:G	rs77552263	2	43786818	G	A	0.06163	9.13168e-08	-0.0624	0.860274	rs78572881	4	THADA	0	intronic	3.429	4	2	4	1	0	0
2:43809347:C:G	rs78487399	2	43809347	G	C	0.07555	4.81302e-07	-0.0351	0.691915	rs78572881	4	THADA	0	intronic	0.984	7	4	4	1	0	0
2:43825299:C:G	rs75873078	2	43825299	G	C	0.07654	4.62989e-07	-0.036	0.681884	rs78572881	4	THADA	2113	intergenic	1.074	7	7	15	1	0	0
2:43842712:A:G	rs111239033	2	43842712	G	A	0.05666	9.00389e-08	-0.0639	0.870367	rs78572881	4	Y_RNA	5304	intergenic	5.06	6	5	15	0	0	0
2:43855150:A:C	rs78070307	2	43855150	C	A	0.06958	1.11084e-07	0.0579	0.691465	rs78572881	4	Y_RNA	7026	intergenic	12.38	6	5	15	1	0	0
3:151942701:A:C	rs167755	3	151942701	C	A	0.3181	4.3358e-07	-0.0354	0.797598	rs323618	5	MBNL1	18915	intergenic	1.189		5	15	0	0	0
3:151942795:G:GAT	rs59598908	3	151942795	GAT	G	0.3181			0.797598	rs323618	5	MBNL1	18821	intergenic	3.218		5	15	0	0	0
3:151943277:A:G	rs323608	3	151943277	G	A	0.3181	4.3358e-07	-0.0354	0.797598	rs323618	5	MBNL1	18339	intergenic	4.985		5	15	0	0	0
3:151945365:A:G	rs6777180	3	151945365	G	A	0.3181	4.3358e-07	0.037	0.797598	rs323618	5	MBNL1	16251	intergenic	0.041	7	5	15	0	0	0
3:151945512:G:T	rs4530505	3	151945512	G	T	0.338			0.706033	rs323618	5	MBNL1	16104	intergenic	2.621	6	5	15	0	0	0
3:151955384:A:G	rs9811480	3	151955384	G	A	0.339	7.98284e-07	-0.0243	0.710214	rs323618	5	MBNL1	6232	intergenic	0.295	6	5	15	1	0	0
3:151960936:G:T	rs323618	3	151960936	G	T	0.3688	4.53434e-08	-0.0365	1	rs323618	5	MBNL1	680	intergenic	7.329		1	15	1	0	0
3:151961969:A:T	rs323617	3	151961969	T	A	0.3907	1.74988e-07	0.0305	0.912296	rs323618	5	MBNL1	0	intergenic	5.812	3a	1	15	1	0	0
3:151962216:A:T	rs62272722	3	151962216	T	A	0.3917			0.90896	rs323618	5	MBNL1	0	intergenic	8.696	3a	1	15	1	0	0
3:151962217:A:ACT	rs63466860	3	151962217	A	ACT	0.3917			0.90896	rs323618	5	MBNL1	0	intergenic	9.697		1	15	1	0	0
3:151964756:A:G	rs385685	3	151964756	G	A	0.3688	7.19044e-08	0.0335	0.991299	rs323618	5	MBNL1	0	intergenic	1.811	5	1	15	1	0	0
3:151969794:C:T	rs35540183	3	151969794	C	T	0.3897	3.75559e-07	-0.0262	0.907491	rs323618	5	MBNL1	0	intergenic	8.781	5	2	15	1	0	0
7:28144801:A:C	rs1109484	7	28144801	C	A	0.3926	1.59363e-07	0.0299	0.870623	rs11771411	6	JAZF1	0	intronic	1.88		5	5	1	0	0
7:28145031:C:T	rs1109483	7	28145031	C	T	0.3887	1.50494e-07	-0.0303	0.884729	rs11771411	6	JAZF1	0	intronic	19.4		2	15	1	0	0
7:28146305:C:G	rs757729	7	28146305	G	C	0.3926	4.27221e-08	0.0356	0.902208	rs11771411	6	JAZF1	0	intronic	13.84	5	2	15	1	0	0
7:28147491:C:T	rs1003728	7	28147491	C	T	0.3211	5.1328e-07	0.0254	0.627375	rs11771411	6	JAZF1	0	intronic	3.739	6	5	15	1	0	0
7:28148949:C:T	rs10267985	7	28148949	C	T	0.3022	2.63971e-07	-0.0322	0.731323	rs11771411	6	JAZF1	0	intronic	1.747	7	5	15	1	0	0
7:28149033:A:G	rs10281935	7	28149033	G	A	0.3002	3.08654e-07	-0.0308	0.725209	rs11771411	6	JAZF1	0	intronic	0.617	6	5	15	1	0	0
7:28149043:C:T	rs6963719	7	28149043	C	T	0.3002	3.08607e-07	0.0309	0.725209	rs11771411	6	JAZF1	0	intronic	1.45	6	5	15	1	0	0
7:28149761:C:T	rs11771411	7	28149761	C	T	0.3728	1.19007e-08	-0.0397	1	rs11771411	6	JAZF1	0	intronic	3.78	7	5	15	1	0	0
7:28149808:G:T	rs11767776	7	28149808	G	T	0.3698	1.58222e-08	0.0387	0.987314	rs11771411	6	JAZF1	0	intronic	8.328	6	5	15	1	0	0
7:28150186:A:G	rs11761045	7	28150186	G	A	0.2962	5.8207e-07	-0.0285	0.70549	rs11771411	6	JAZF1	0	intronic	6.115	6	5	15	1	0	0
7:28150475:C:T	rs10275834	7	28150475	C	T	0.3022	3.01451e-07	-0.0316	0.731323	rs11771411	6	JAZF1	0	intronic	5.654	6	5	15	1	0	0
7:28150689:C:T	rs10276070	7	28150689	C	T	0.3698	1.68491e-08	-0.0398	0.987314	rs11771411	6	JAZF1	0	intronic	1.529	5	5	15	1	0	0
7:28152675:C:T	rs881850	7	28152675	C	T	0.3926	3.47348e-08	0.036	0.902208	rs11771411	6	JAZF1	0	intronic	1.227	4	2	15	1	0	0
7:28154822:A:G	rs4722756	7	28154822	G	A	0.3668	2.04239e-08	-0.0385	0.974814	rs11771411	6	JAZF1	0	intronic	13.03	5	5	15	1	0	0
7:28156606:C:G	rs4722758	7	28156606	G	C	0.2137	3.53121e-07	0.0496	0.703154	rs1513275	6	JAZF1	0	intronic	1.68	7	5	15	1	0	0
7:28156887:C:T	rs6977955	7	28156887	C	T	0.2137	3.5787e-07	-0.0491	0.703154	rs1513275	6	JAZF1	0	intronic	8.056	7	5	15	1	0	0
7:28157664:G:T	rs2391591	7	28157664	G	T	0.3767	8.74488e-08	0.0325	0.833633	rs11771411	6	JAZF1	0	intronic	7.618	7	5	15	1	0	0
7:28157962:C:T	rs6945413	7	28157962	C	T	0.3926	3.46748e-08	0.0361	0.902208	rs11771411	6	JAZF1	0	intronic	0.578	6	5	15	1	0	0
7:28158058:C:T	rs4719922	7	28158058	C	T	0.2137	3.55804e-07	-0.0464	0.703154	rs1513275	6	JAZF1	0	intronic	0.01	6	5	15	1	0	0
7:28158380:T:TACAC	rs10612400	7	28158380	T	TACAC	0.3757			0.824525	rs11771411	6	JAZF1	0	intronic	7.074		5	15	1	0	0
7:28159696:C:T	rs10275989	7	28159696	C	T	0.3718	1.19143e-08	0.0402	0.995735	rs11771411	6	JAZF1	0	intronic	0.326	7	5	15	1	0	0
7:28160113:C:G	rs9648346	7	28160113	G	C	0.2137	3.5831e-07	0.0519	0.703154	rs1513275	6	JAZF1	0	intronic	0.041	5	5	15	1	0	0
7:28161033:C:G	rs10951192	7	28161033	G	C	0.2346	4.4852e-07	0.0407	0.617172	rs1513275	6	JAZF1	0	intronic	4.76	5	5	15	1	0	0
7:28161379:A:C	rs6962289	7	28161379	C	A	0.3757	9.94749e-08	0.0321	0.82975	rs11771411	6	JAZF1	0	intronic	1.812	5	4	15	1	0	0
7:28162096:C:T	rs10447553	7	28162096	C	T	0.2584	5.12502e-07	-0.026	0.605798	rs11771411	6	JAZF1	0	intronic	4.663	7	5	15	1	0	0
7:28166442:A:G	rs740122	7	28166442	G	A	0.2346	4.61127e-07	-0.0418	0.617172	rs1513275	6	JAZF1	0	intronic	2.161		5	5	1	0	0
7:28166455:C:G	rs740123	7	28166455	G	C	0.3976	3.59974e-08	0.0358	0.883411	rs11771411	6	JAZF1	0	intronic	5.047	5	5	5	1	0	0
7:28166534:A:G	rs1985152	7	28166534	G	A	0.3907	4.55097e-08	0.0351	0.893231	rs11771411	6	JAZF1	0	intronic	0.902		5	5	1	0	0
7:28167391:A:T	rs10254284	7	28167391	T	A	0.3658	2.05182e-08	-0.0395	0.970609	rs11771411	6	JAZF1	0	intronic	1.45	5	4	5	1	0	0
7:28168745:G:GTCTT	rs1160871	7	28168745	GTCTT	G	0.2356			0.706211	rs1513275	6	JAZF1	0	intronic	3.64		5	15	1	0	0
7:28170403:C:T	rs2893312	7	28170403	C	T	0.2256	4.03454e-07	0.0514	0.654196	rs1513275	6	JAZF1	0	intronic	4.561	5	5	5	1	0	0
7:28172014:C:T	rs2189965	7	28172014	C	T	0.2256	4.07825e-07	-0.0505	0.654196	rs1513275	6	JAZF1	0	intronic	12.02	6	5	5	1	0	0
7:28172066:C:T	rs2189966	7	28172066	C	T	0.2356	1.27463e-07	0.0517	0.706211	rs1513275	6	JAZF1	0	intronic	16.22	5	5	5	1	0	0
7:28172183:A:G	rs4722760	7	28172183	G	A	0.2256	4.14566e-07	0.0515	0.654196	rs1513275	6	JAZF1	0	intronic	20.2	5	5	5	1	0	0
7:28172586:C:T	rs917115	7	28172586	C	T	0.2356	1.36926e-07	0.0514	0.706211	rs1513275	6	JAZF1	0	intronic	0.436	3a	5	5	1	0	0
7:28172732:C:T	rs702814	7	28172732	C	T	0.492	7.05814e-08	0.0322	0.61056	rs11771411	6	JAZF1	0	intronic	8.459	2b	5	15	1	0	0
7:28172739:G:T	rs917116	7	28172739	G	T	0.2356	1.58303e-07	0.0513	0.706211	rs1513275	6	JAZF1	0	intronic	5.341	4	5	15	1	0	0
7:28174264:C:T	rs34824357	7	28174264	T	C	0.4911			0.611404	rs11771411	6	JAZF1	0	intronic	1.128	6	5	5	1	0	0
7:28174986:C:T	rs67250450	7	28174986	C	T	0.2256	4.20427e-07	0.052	0.654196	rs1513275	6	JAZF1	0	intronic	4.451	2b	5	5	1	0	0
7:28176305:A:G	rs917117	7	28176305	G	A	0.2137	3.63382e-07	-0.0513	0.703154	rs1513275	6	JAZF1	0	intronic	0.328	5	4	5	1	0	0
7:28177301:C:T	rs11495981	7	28177301	C	T	0.2137	3.6778e-07	-0.0517	0.703154	rs1513275	6	JAZF1	0	intronic	3.824	1f	4	5	1	0	0
7:28177338:A:G	rs849138	7	28177338	G	A	0.4911	6.25688e-08	0.0328	0.611404	rs11771411	6	JAZF1	0	intronic	0.249	4	4	5	1	0	0
7:28178262:G:T	rs4722762	7	28178262	G	T	0.2217	4.3358e-07	-0.0554	0.64087	rs1513275	6	JAZF1	0	intronic	0.831	5	4	5	1	0	0
7:28178625:T:TG	rs34844509	7	28178625	T	TG	0.492			0.608942	rs11771411	6	JAZF1	0	intronic	2.924		4	5	1	0	0
7:28185891:C:T	rs849142	7	28185891	C	T	0.492	7.24385e-08	-0.0316	0.604182	rs11771411	6	JAZF1	0	intronic	1.237		4	15	1	0	0
7:28186775:A:AT	rs11455969	7	28186775	AT	A	0.492			0.604182	rs11771411	6	JAZF1	0	intronic	1.337		4	5	1	0	0
7:28239466:A:G	rs10264306	7	28239466	G	A	0.2276	2.83401e-07	0.0519	0.830521	rs1513275	6	JAZF1-AS1	0	ncRNA_intronic	0.365	6	5	15	0	0	0
7:28255530:A:AAAAC	rs113364328	7	28255530	A	AAAAC	0.2356			0.87422	rs1513275	6	JAZF1-AS1	0	ncRNA_intronic	0.865		5	15	0	0	0
7:28259233:C:T	rs1513275	7	28259233	C	T	0.2167	3.77545e-08	0.0461	1	rs1513275	6	JAZF1-AS1	0	ncRNA_intronic	5.334		5	15	0	0	0
7:50443614:A:C	rs75612853	7	50443614	C	A	0.09245	4.74748e-08	0.0592	0.606633	rs73695660	7	IKZF1	0	intronic	6.714	3a	4	15	1	0	0
7:50444025:C:T	rs113125091	7	50444025	C	T	0.09245	4.69251e-08	0.0593	0.606633	rs73695660	7	IKZF1	0	intronic	8.101	5	4	15	1	0	0
7:50444984:A:G	rs76403956	7	50444984	G	A	0.09245	4.61281e-08	0.0594	0.606633	rs73695660	7	IKZF1	0	intronic	4.464	7	4	15	1	0	0
7:50445596:C:T	rs77698270	7	50445596	C	T	0.09245	4.57356e-08	0.0595	0.606633	rs73695660	7	IKZF1	0	intronic	0.965	4	4	15	1	0	0
7:50445897:A:G	rs112368367	7	50445897	G	A	0.09046	3.93931e-08	-0.0604	0.623049	rs73695660	7	IKZF1	0	intronic	3.266	6	4	15	1	0	0
7:50446280:A:T	7:50446280:A:T	7	50446280	T	A	0.09245			0.606633	rs73695660	7	IKZF1	0	intronic	14.3	7	4	15	1	0	0
7:50447363:A:G	rs76557218	7	50447363	G	A	0.09245	4.62632e-08	0.0593	0.606633	rs73695660	7	IKZF1	0	intronic	1.661	5	1	15	1	0	0
7:50448002:C:T	rs75456464	7	50448002	C	T	0.09245	5.11389e-08	-0.0586	0.606633	rs73695660	7	IKZF1	0	intronic	4.284	7	4	15	1	0	0
7:50448815:T:TA	rs113752498	7	50448815	TA	T	0.09245			0.606633	rs73695660	7	IKZF1	0	intronic	0.371		4	14	1	0	0
7:50449027:A:G	rs35399233	7	50449027	G	A	0.09245	5.1014e-08	-0.0585	0.606633	rs73695660	7	IKZF1	0	intronic	0.811	5	4	15	1	0	0
7:50449085:C:T	rs34672220	7	50449085	C	T	0.09046	4.6025e-08	-0.0594	0.623049	rs73695660	7	IKZF1	0	intronic	2.444	5	4	15	1	0	0
7:50449114:C:T	rs7455944	7	50449114	C	T	0.09046	4.5003e-08	-0.0595	0.623049	rs73695660	7	IKZF1	0	intronic	5.904	5	4	15	1	0	0
7:50450446:C:T	rs113962761	7	50450446	C	T	0.09245	4.82842e-08	0.0589	0.606633	rs73695660	7	IKZF1	0	intronic	0.096	5	4	14	1	0	0
7:50451138:A:G	rs75679153	7	50451138	G	A	0.09245	4.86112e-08	0.0588	0.606633	rs73695660	7	IKZF1	0	intronic	1.668	7	4	15	1	0	0
7:50452858:C:T	rs113234906	7	50452858	C	T	0.09245	4.77641e-08	-0.0589	0.606633	rs73695660	7	IKZF1	0	intronic	4.345	7	4	14	1	0	0
7:50453170:A:G	rs79698161	7	50453170	G	A	0.09046	4.36928e-08	0.0596	0.623049	rs73695660	7	IKZF1	0	intronic	2.583	5	4	14	1	0	0
7:50453181:G:T	rs76724704	7	50453181	G	T	0.09245	4.78257e-08	0.0589	0.606633	rs73695660	7	IKZF1	0	intronic	0.492	5	4	14	1	0	0
7:50454105:C:T	rs111601101	7	50454105	C	T	0.09046	4.38579e-08	0.0596	0.623049	rs73695660	7	IKZF1	0	intronic	0.775	7	4	14	1	0	0
7:50454652:G:T	rs75872245	7	50454652	G	T	0.09046	4.68299e-08	-0.0591	0.623049	rs73695660	7	IKZF1	0	intronic	1.951	5	4	14	1	0	0
7:50454735:C:T	rs117137623	7	50454735	C	T	0.09046	2.96063e-08	0.0631	0.623049	rs73695660	7	IKZF1	0	intronic	2.595	5	4	14	1	0	0
7:50454805:A:G	rs75866857	7	50454805	G	A	0.09046	4.3741e-08	-0.0596	0.623049	rs73695660	7	IKZF1	0	intronic	1.271	7	4	14	1	0	0
7:50455474:A:G	rs78101437	7	50455474	G	A	0.09245	4.52379e-08	-0.0591	0.606633	rs73695660	7	IKZF1	0	intronic	1.549	6	4	15	1	0	0
7:50457077:G:GT	rs113531202	7	50457077	GT	G	0.09245			0.606633	rs73695660	7	IKZF1	0	intronic	0.636		4	14	1	0	0
7:50457264:C:T	rs76164362	7	50457264	C	T	0.09245	3.57888e-08	0.06	0.606633	rs73695660	7	IKZF1	0	intronic	0.006	6	4	14	1	0	0
7:50458114:C:T	rs113429444	7	50458114	C	T	0.09245	3.09671e-08	0.0605	0.606633	rs73695660	7	IKZF1	0	intronic	10.28	7	4	14	1	0	0
7:50458434:A:G	rs61016409	7	50458434	G	A	0.09046	2.98898e-08	0.0608	0.623049	rs73695660	7	IKZF1	0	intronic	4.345	5	4	14	1	0	0
7:50460208:A:G	rs7797772	7	50460208	G	A	0.09245	2.60868e-08	0.0605	0.606633	rs73695660	7	IKZF1	0	intronic	3.388	5	3	14	1	0	0
7:50463088:C:T	rs78221755	7	50463088	C	T	0.09046	2.37931e-08	-0.061	0.623049	rs73695660	7	IKZF1	0	intronic	11.26	5	4	14	1	0	0
7:50465586:C:G	rs74733668	7	50465586	G	C	0.09245	2.78309e-08	-0.0602	0.606633	rs73695660	7	IKZF1	0	intronic	0.16	4	2	14	1	0	0
7:50470166:A:G	rs77463182	7	50470166	G	A	0.08748	5.10186e-08	-0.0578	0.648889	rs73695660	7	IKZF1	0	UTR3	0.617	5	4	14	1	0	0
7:50470780:A:C	rs75358704	7	50470780	C	A	0.08648	4.86962e-08	0.058	0.657846	rs73695660	7	IKZF1	0	UTR3	12.18	6	4	14	1	0	0
7:50473919:A:G	rs75960470	7	50473919	G	A	0.08648	2.85698e-08	0.0614	0.657846	rs73695660	7	IKZF1	1119	intergenic	0.263	5	4	14	1	0	0
7:50475209:A:G	rs75024862	7	50475209	G	A	0.08648	2.72649e-08	-0.0612	0.657846	rs73695660	7	IKZF1	2409	intergenic	6.122	4	5	14	1	0	0
7:50478452:C:G	rs76546388	7	50478452	G	C	0.08648	2.10928e-08	-0.0627	0.657846	rs73695660	7	IKZF1	5652	intergenic	0.859	4	2	15	1	0	0
7:50479414:A:C	rs6959427	7	50479414	C	A	0.1282	1.47121e-08	-0.0563	0.991818	rs73695660	7	IKZF1	6614	intergenic	1.592	2b	5	15	1	0	0
7:50481323:A:G	rs73695642	7	50481323	G	A	0.1272	1.14728e-08	-0.0575	1	rs73695660	7	IKZF1	8523	intergenic	0.045	4	2	15	1	0	0
7:50482629:A:G	rs111618656	7	50482629	G	A	0.1093	1.11496e-07	0.0525	0.857714	rs73695660	7	IKZF1	9829	intergenic	6.261	7	5	15	1	0	0
7:50483179:G:T	rs75200339	7	50483179	G	T	0.1093	4.33048e-08	0.0555	0.857714	rs73695660	7	IKZF1	10379	intergenic	0.712	7	2	15	0	0	0
7:50485065:C:T	rs77488077	7	50485065	C	T	0.1093	4.09097e-08	0.0556	0.857714	rs73695660	7	IKZF1	12265	intergenic	0.338	5	2	15	0	0	0
7:50485167:C:T	rs80074787	7	50485167	C	T	0.1093	4.09097e-08	0.0556	0.857714	rs73695660	7	IKZF1	12367	intergenic	0.467	7	2	15	0	0	0
7:50486311:A:G	rs75487982	7	50486311	G	A	0.1093	4.14115e-08	0.0556	0.857714	rs73695660	7	IKZF1	13511	intergenic	1.432	4	5	15	0	0	0
7:50486376:C:G	rs17553036	7	50486376	G	C	0.1093	4.34647e-08	-0.0555	0.857714	rs73695660	7	IKZF1	13576	intergenic	0.306	4	5	15	0	0	0
7:50486494:G:T	rs73695660	7	50486494	G	T	0.1272	1.12769e-08	0.0577	1	rs73695660	7	IKZF1	13694	intergenic	0.283	4	5	15	0	0	0
7:50487821:C:T	rs17133817	7	50487821	C	T	0.1093	4.09913e-08	-0.0556	0.857714	rs73695660	7	IKZF1	15021	intergenic	0.529	6	5	15	0	0	0
7:50489013:A:G	rs112041153	7	50489013	G	A	0.1093	4.54933e-08	0.0553	0.857714	rs73695660	7	RNU6-1091P	14064	intergenic	1.071	5	5	15	0	0	0
7:50489174:A:G	rs80287722	7	50489174	G	A	0.1093	4.34716e-08	0.0555	0.857714	rs73695660	7	RNU6-1091P	13903	intergenic	9.761	5	5	15	0	0	0
7:50489580:A:G	rs77826931	7	50489580	G	A	0.1093	4.94945e-08	-0.0547	0.857714	rs73695660	7	RNU6-1091P	13497	intergenic	3.01	6	5	15	0	0	0
7:50493396:A:G	rs78405652	7	50493396	G	A	0.1093	5.21532e-08	-0.0544	0.857714	rs73695660	7	RNU6-1091P	9681	intergenic	3.605	7	5	15	0	0	0
7:50493700:C:T	rs56056130	7	50493700	C	T	0.1272	1.53412e-08	-0.0562	1	rs73695660	7	RNU6-1091P	9377	intergenic	0.766	7	5	15	0	0	0
7:50493729:C:T	rs10499691	7	50493729	C	T	0.1093	5.48605e-08	0.0541	0.857714	rs73695660	7	RNU6-1091P	9348	intergenic	0.326	7	5	15	0	0	0
7:50493783:C:G	rs17634476	7	50493783	G	C	0.1093	5.26157e-08	0.0543	0.857714	rs73695660	7	RNU6-1091P	9294	intergenic	5.736	7	5	15	0	0	0
7:50494092:A:G	rs11978591	7	50494092	G	A	0.1272	1.39048e-08	0.0566	1	rs73695660	7	RNU6-1091P	8985	intergenic	1.415	5	5	15	0	0	0
7:50494207:A:G	rs11976368	7	50494207	G	A	0.1093	4.74124e-08	-0.0549	0.857714	rs73695660	7	RNU6-1091P	8870	intergenic	0.148	5	5	15	0	0	0
7:50495509:C:T	rs73695663	7	50495509	C	T	0.1272	1.37074e-08	0.0567	1	rs73695660	7	RNU6-1091P	7568	intergenic	2.405	7	5	15	0	0	0
7:50497685:C:T	rs17133826	7	50497685	C	T	0.1093	4.87908e-08	-0.0547	0.857714	rs73695660	7	RNU6-1091P	5392	intergenic	3.783	5	5	15	0	0	0
7:50497912:A:C	rs80085250	7	50497912	C	A	0.1093	5.28477e-08	0.0543	0.857714	rs73695660	7	RNU6-1091P	5165	intergenic	2.541	5	5	15	0	0	0
7:50500628:C:T	rs76464078	7	50500628	C	T	0.1093	5.98548e-08	-0.0535	0.857714	rs73695660	7	RNU6-1091P	2449	intergenic	2.547	6	5	15	0	0	0
7:50507385:A:AGAAAG	rs148181430	7	50507385	AGAAAG	A	0.1093			0.857714	rs73695660	7	RNU6-1091P	4200	intergenic	3.563		4	5	1	0	0
7:50508325:C:T	rs78281115	7	50508325	C	T	0.1093	6.03447e-08	-0.0535	0.857714	rs73695660	7	FIGNL1	3505	intergenic	2.778	6	4	5	1	0	0
7:50515791:A:C	rs1037350	7	50515791	C	A	0.1093	6.07069e-08	-0.0534	0.857714	rs73695660	7	FIGNL1	0	intronic	3.789		4	5	1	0	0
7:50523954:C:T	rs75456329	7	50523954	C	T	0.1093	7.2494e-08	0.052	0.857714	rs73695660	7	DDC	2179	intergenic	5.759	5	5	15	1	0	0
7:50525129:A:C	rs11575562	7	50525129	C	A	0.1093	7.53113e-08	0.0518	0.857714	rs73695660	7	DDC	1004	intergenic	3.513		4	15	1	0	0
7:50526219:A:G	rs11575553	7	50526219	G	A	0.1093	8.18013e-08	0.0516	0.857714	rs73695660	7	DDC	0	UTR3	0.757		4	15	1	0	0
7:50526891:C:G	rs149494373	7	50526891	G	C	0.1093	4.12031e-07	0.0462	0.857714	rs73695660	7	DDC	0	intronic	1.028	7	4	15	1	0	0
7:50528127:C:T	rs147943363	7	50528127	C	T	0.1302	6.40423e-07	0.0226	0.699976	rs73695660	7	DDC	0	intronic	3.047	6	5	15	1	0	0
7:50529449:C:G	rs2242041	7	50529449	G	C	0.1093	7.79575e-08	-0.0516	0.857714	rs73695660	7	DDC	0	intronic	0.7	5	4	15	1	0	0
7:50530309:G:T	rs11575548	7	50530309	G	T	0.1252	5.21245e-07	0.028	0.72876	rs73695660	7	DDC	0	intronic	1.322	4	4	15	1	0	0
7:50532756:A:G	rs17634717	7	50532756	G	A	0.1262	5.28059e-07	-0.0276	0.722345	rs73695660	7	DDC	0	intronic	1.389	5	4	15	1	0	0
7:50535497:A:C	rs11575521	7	50535497	C	A	0.1262	5.15631e-07	0.0285	0.722345	rs73695660	7	DDC	0	intronic	3.665		1	7	1	0	0
7:50536950:A:T	rs113436978	7	50536950	T	A	0.1262			0.722345	rs73695660	7	DDC	0	intronic	1.89	6	4	15	1	0	0
7:50540685:A:C	rs73117270	7	50540685	C	A	0.1262	5.09894e-07	0.0289	0.722345	rs73695660	7	DDC	0	intronic	0.347	7	4	15	1	0	0
7:50547922:A:G	rs2329367	7	50547922	G	A	0.1342	5.15687e-07	-0.0279	0.687042	rs73695660	7	DDC	0	intronic	0.749	5	4	15	1	0	0
7:50549880:A:G	rs17634958	7	50549880	G	A	0.1342	5.13443e-07	0.0282	0.687042	rs73695660	7	DDC	0	intronic	4.043	4	5	15	1	0	0
7:50550194:A:G	rs73119230	7	50550194	G	A	0.1342	5.15149e-07	0.028	0.687042	rs73695660	7	DDC	0	intronic	1.209	5	5	15	1	0	0
7:50550701:C:CT	rs200562033	7	50550701	CT	C	0.1382			0.66422	rs73695660	7	DDC	0	intronic	1.686		5	15	1	0	0
7:50550701:CT:CTT	rs532460618	7	50550701	CT	CTT	0.01193			0.66422	rs73695660	7	DDC	0				5	15	1	0	0
7:50552718:C:T	rs11575442	7	50552718	C	T	0.1342	5.16585e-07	0.0279	0.687042	rs73695660	7	DDC	0	intronic	0.881		5	15	1	0	0
7:50554670:C:T	rs73119239	7	50554670	C	T	0.1342	5.15178e-07	0.028	0.687042	rs73695660	7	DDC	0	intronic	3.091	3a	5	15	1	0	0
7:50556196:A:AT	rs143993569	7	50556196	A	AT	0.1342			0.687042	rs73695660	7	DDC	0	intronic	0.956		5	15	1	0	0
7:50556329:A:AT	rs145503124	7	50556329	AT	A	0.1342			0.687042	rs73695660	7	DDC	0	intronic	2.596		5	15	1	0	0
7:50556829:A:G	rs73119245	7	50556829	G	A	0.1342	5.15983e-07	-0.028	0.687042	rs73695660	7	DDC	0	intronic	2.538	5	5	15	1	0	0
7:50557592:C:T	rs73119251	7	50557592	C	T	0.1342	5.158e-07	-0.028	0.687042	rs73695660	7	DDC	0	intronic	3.661	6	5	15	1	0	0
7:50559504:A:T	rs76469737	7	50559504	T	A	0.1342	5.75494e-07	-0.0273	0.687042	rs73695660	7	DDC	0	intronic	0.032	6	1	15	1	0	0
7:50561525:A:C	rs67921963	7	50561525	C	A	0.1342	8.62016e-07	-0.0136	0.687042	rs73695660	7	DDC	0	intronic	4.555	5	4	15	1	0	0
7:50562821:A:C	rs4602840	7	50562821	C	A	0.1342	5.19926e-07	0.0277	0.687042	rs73695660	7	DDC	0	intronic	2.182	5	4	15	1	0	0
7:50564078:A:C	rs11575410	7	50564078	C	A	0.1342	5.31209e-07	0.0271	0.687042	rs73695660	7	DDC	0	intronic	5.162		5	15	1	0	0
7:50567679:C:T	rs2122817	7	50567679	C	T	0.1342	5.38133e-07	0.0265	0.687042	rs73695660	7	DDC	0	intronic	0.853		4	15	1	0	0
7:50568102:A:G	rs1470748	7	50568102	G	A	0.1342	5.38916e-07	0.0265	0.687042	rs73695660	7	DDC	0	intronic	0.467	5	4	15	1	0	0
7:50568841:C:T	rs3779081	7	50568841	C	T	0.1342	5.38104e-07	0.0265	0.687042	rs73695660	7	DDC	0	intronic	1.299		2	15	1	0	0
7:50569036:A:G	rs1107742	7	50569036	G	A	0.1342	5.39151e-07	0.0264	0.687042	rs73695660	7	DDC	0	intronic	0.108	6	4	15	1	0	0
7:50569280:A:T	rs1107743	7	50569280	T	A	0.1342	5.384e-07	0.0265	0.687042	rs73695660	7	DDC	0	intronic	0.496	5	4	15	1	0	0
7:50569509:C:T	rs2329369	7	50569509	C	T	0.1342	5.38606e-07	0.0265	0.687042	rs73695660	7	DDC	0	intronic	0.246	5	4	15	1	0	0
7:50569687:A:G	rs896308	7	50569687	G	A	0.1342	5.38326e-07	-0.0264	0.687042	rs73695660	7	DDC	0	intronic	0.005	6	2	15	1	0	0
7:50575316:A:G	rs78073499	7	50575316	G	A	0.1342	5.45433e-07	0.0261	0.687042	rs73695660	7	DDC	0	intronic	2.436	7	4	15	1	0	0
7:50575339:A:T	rs73121271	7	50575339	T	A	0.1342	5.45475e-07	0.0261	0.687042	rs73695660	7	DDC	0	intronic	1.094	7	4	15	1	0	0
7:50575975:C:T	rs17635123	7	50575975	C	T	0.1342	5.47399e-07	-0.0259	0.687042	rs73695660	7	DDC	0	intronic	2.509	4	2	15	1	0	0
7:50599275:T:TG	rs10718396	7	50599275	TG	T	0.1382			0.632836	rs73695660	7	DDC	0	intronic	0.598		1	15	1	0	0
8:95831273:A:T	rs10098563	8	95831273	T	A	0.4901	3.2579e-07	0.0279	0.731491	rs2340534	8	INTS8	0	intronic	1.494	6	5	15	1	0	0
8:95832448:C:T	rs9650133	8	95832448	C	T	0.499	3.93403e-07	0.0221	0.751331	rs2340534	8	INTS8	0	intronic	0.946	5	5	15	1	0	0
8:95833211:C:T	rs10096090	8	95833211	C	T	0.499	4.90683e-07	0.02	0.752253	rs2340534	8	INTS8	0	intronic	3.614	6	5	15	1	0	0
8:95833822:C:T	rs4075835	8	95833822	C	T	0.4632	9.13685e-07	-0.0054	0.636684	rs2340534	8	INTS8	0	intronic	11.7	5	5	15	1	0	0
8:95836229:A:AT	rs35421564	8	95836229	AT	A	0.499			0.751331	rs2340534	8	INTS8	0	intronic	5.293		1	1	1	0	0
8:95836812:A:T	rs4500055	8	95836812	T	A	0.5	4.1235e-07	-0.0212	0.753601	rs2340534	8	INTS8	0	intronic	5.038	4	1	1	1	0	0
8:95840273:G:GTT	rs67211071	8	95840273	G	GTT	0.4513			0.65179	rs2340534	8	INTS8	0	intronic	1.39		4	5	1	0	0
8:95845083:C:T	rs12155666	8	95845083	C	T	0.499	3.87088e-07	0.0219	0.750423	rs2340534	8	INTS8	0	intronic	0.706	7	4	5	1	0	0
8:95847874:C:G	rs7817862	8	95847874	G	C	0.4612	9.77892e-07	-0.0016	0.629304	rs2340534	8	INTS8	0	intronic	0.016	7	4	4	1	0	0
8:95853708:A:G	rs11996455	8	95853708	G	A	0.499	4.31192e-07	0.0207	0.75679	rs2340534	8	INTS8	0	intronic	0.351	7	4	4	1	0	0
8:95853907:A:G	rs13271375	8	95853907	G	A	0.5	4.37025e-07	-0.0206	0.754508	rs2340534	8	INTS8	0	intronic	0.092	6	4	4	1	0	0
8:95853948:A:G	rs13271644	8	95853948	G	A	0.4602	9.38293e-07	-0.0039	0.63283	rs2340534	8	INTS8	0	intronic	5.411	6	4	4	1	0	0
8:95862697:A:G	rs3779789	8	95862697	G	A	0.5	4.66801e-07	-0.0203	0.753601	rs2340534	8	INTS8	0	intronic	0.206		4	4	1	0	0
8:95868608:A:G	rs10441538	8	95868608	G	A	0.4612	9.43884e-07	0.0036	0.629304	rs2340534	8	INTS8	0	intronic	1.609	7	4	4	1	0	0
8:95873283:T:TC	rs536888955	8	95873283	TC	T	0.4662			0.607095	rs2340534	8	INTS8	0	intronic	0.509		4	5	1	0	0
8:95873993:C:G	rs7002058	8	95873993	G	C	0.4612	9.0896e-07	0.0052	0.629304	rs2340534	8	INTS8	0	intronic	0.744	7	4	5	1	0	0
8:95875676:A:G	rs6991067	8	95875676	G	A	0.5	4.6379e-07	-0.0201	0.747174	rs2340534	8	INTS8	0	intronic	2.328	1b	2	4	1	0	0
8:95876963:G:T	rs7004862	8	95876963	G	T	0.498	4.77536e-07	-0.0197	0.745311	rs2340534	8	INTS8	0	intronic	4.097	7	4	5	1	0	0
8:95877787:C:T	rs713113	8	95877787	C	T	0.4612	9.47016e-07	-0.0034	0.629304	rs2340534	8	INTS8	0	exonic	11.9		4	4	1	0	0
8:95888307:C:T	rs1129152	8	95888307	C	T	0.4573	5.23236e-07	0.0183	0.6428	rs2340534	8	INTS8	0	exonic	16.55	6	4	4	1	0	0
8:95891356:A:C	rs12679044	8	95891356	C	A	0.4493	9.8773e-07	0.0009	0.621904	rs2340534	8	INTS8	0	intronic	1	5	4	4	1	0	0
8:95891843:A:C	rs12543492	8	95891843	C	A	0.4423	8.13982e-07	0.0148	0.609126	rs2340534	8	INTS8	0	intronic	0.705	6	4	4	1	0	0
8:95891854:C:CT	rs10706167	8	95891854	C	CT	0.4493			0.621904	rs2340534	8	INTS8	0	intronic	0.012		4	4	1	0	0
8:95911477:C:T	rs12546365	8	95911477	C	T	0.4702	2.72669e-07	-0.0245	0.857126	rs2340534	8	NDUFAF6	0	intronic	4.624	6	5	15	1	0	0
8:95914103:G:T	rs13254283	8	95914103	G	T	0.4702	3.22473e-07	0.0234	0.857126	rs2340534	8	NDUFAF6	0	intronic	2.218	7	5	15	1	0	0
8:95916811:A:G	rs2340584	8	95916811	G	A	0.4702	4.41698e-07	-0.0229	0.857126	rs2340534	8	NDUFAF6	0	intronic	4.765	5	2	15	1	0	0
8:95926890:C:T	rs13262110	8	95926890	C	T	0.4702	3.31828e-07	0.0232	0.857126	rs2340534	8	NDUFAF6	0	intronic	0.184	5	5	15	1	0	0
8:95935164:A:C	rs12548874	8	95935164	C	A	0.496	3.89348e-07	0.0221	0.796699	rs2340534	8	NDUFAF6	0	intronic	2.984	6	4	5	1	0	0
8:95937502:C:T	rs7845219	8	95937502	C	T	0.4732	2.93611e-07	-0.0239	0.867721	rs2340534	8	NDUFAF6	0	intronic	6.843	6	4	5	1	0	0
8:95955074:A:G	rs4735333	8	95955074	G	A	0.4751	2.39762e-07	0.0254	0.895695	rs2340534	8	NDUFAF6:TP53INP1	0:0	intronic	0.423	5	2	5	1	0	0
8:95959808:A:G	rs896855	8	95959808	G	A	0.4761	3.03808e-07	-0.0238	0.892572	rs2340534	8	NDUFAF6:TP53INP1	0:0	intronic	10.99		1	2	1	0	0
8:95960511:C:T	rs896854	8	95960511	C	T	0.4602	2.45076e-07	-0.0251	0.849445	rs2340534	8	NDUFAF6:TP53INP1	0:0	intronic	6.061		1	1	1	0	0
8:95960767:A:G	rs1320164	8	95960767	G	A	0.4592	2.41446e-07	0.0253	0.846285	rs2340534	8	NDUFAF6:TP53INP1	0:0	intronic	9.68		1	1	1	0	0
8:95960855:C:G	rs896853	8	95960855	G	C	0.4394	2.13539e-07	0.0266	0.780214	rs2340534	8	NDUFAF6:TP53INP1	0:0	intronic	4.414	3a	1	1	1	0	0
8:95960886:G:T	rs896852	8	95960886	G	T	0.4602	2.53731e-07	0.0249	0.849445	rs2340534	8	NDUFAF6:TP53INP1	0:0	intronic	7.059		1	1	1	0	0
8:95960947:A:G	rs2879813	8	95960947	G	A	0.4384	1.7185e-07	-0.0279	0.776737	rs2340534	8	NDUFAF6:TP53INP1	0:0	intronic	8.219	4	1	1	1	0	0
8:95961626:C:T	rs10097617	8	95961626	C	T	0.4394	2.76916e-07	-0.0256	0.780214	rs2340534	8	NDUFAF6:TP53INP1	0:0	UTR5	16.24	4	1	1	1	0	0
8:95961794:C:T	rs10108430	8	95961794	C	T	0.4751	2.34406e-07	0.0257	0.895695	rs2340534	8	NDUFAF6	0	intronic	11.18	4	1	1	1	0	0
8:95961979:C:G	rs7003387	8	95961979	G	C	0.4602	2.64103e-07	-0.0247	0.849445	rs2340534	8	NDUFAF6	0	intronic	1.637	4	1	1	1	0	0
8:95965685:A:C	rs13255935	8	95965685	C	A	0.4592	2.59432e-07	0.0247	0.852608	rs2340534	8	NDUFAF6	0	intronic	4.441	5	5	5	1	0	0
8:95965695:A:G	rs13257021	8	95965695	G	A	0.4394	2.10347e-07	-0.0266	0.780214	rs2340534	8	NDUFAF6	0	intronic	0.006	5	5	5	1	0	0
8:95966377:G:GC	rs534532170	8	95966377	GC	G	0.4592			0.852608	rs2340534	8	NDUFAF6	0	intronic	1.558		5	5	1	0	0
8:95966531:C:T	rs6987752	8	95966531	C	T	0.4592	6.42684e-08	0.037	0.852608	rs2340534	8	NDUFAF6	0	intronic	0.125	6	5	5	1	0	0
8:95966904:C:CT	rs34624977	8	95966904	C	CT	0.4384			0.783409	rs2340534	8	NDUFAF6	0	intronic	1.961		5	5	1	0	0
8:95967372:A:G	rs10808671	8	95967372	G	A	0.4384	2.20364e-07	-0.0263	0.783409	rs2340534	8	NDUFAF6	0	intronic	11.52	7	5	5	1	0	0
8:95967688:C:G	rs10956933	8	95967688	G	C	0.4384	2.21543e-07	-0.0262	0.783409	rs2340534	8	NDUFAF6	0	intronic	6.818	5	5	5	1	0	0
8:95968413:G:T	rs726816	8	95968413	G	T	0.4324	3.33892e-07	-0.0232	0.763523	rs2340534	8	NDUFAF6	0	intronic	3.344	5	5	5	1	0	0
8:95969257:A:G	rs4582532	8	95969257	G	A	0.4573	2.41974e-07	0.0255	0.851126	rs2340534	8	NDUFAF6	0	intronic	0.127	6	5	5	1	0	0
8:95969261:A:G	rs2340586	8	95969261	G	A	0.4573	2.45491e-07	0.0254	0.851126	rs2340534	8	NDUFAF6	0	intronic	0.667	6	5	5	1	0	0
8:95969322:C:T	rs10429294	8	95969322	C	T	0.4394	1.23281e-07	0.0298	0.918586	rs2340534	8	NDUFAF6	0	intronic	1.556	7	5	5	1	0	0
8:95969445:A:C	rs9297949	8	95969445	C	A	0.4394	1.42171e-07	-0.0287	0.918586	rs2340534	8	NDUFAF6	0	intronic	2.958	6	4	5	1	0	0
8:95969947:C:T	rs1453377	8	95969947	C	T	0.4384	1.36427e-07	0.0292	0.915161	rs2340534	8	NDUFAF6	0	intronic	3.383	6	2	5	1	0	0
8:95970750:C:CTTTTTTTTT	rs538196169	8	95970750	C	CTTTTTTTTT	0.3917			0.747925	rs2340534	8	NDUFAF6	0	intronic	9.074		4	5	1	0	0
8:95971164:A:G	rs10429443	8	95971164	G	A	0.4394	1.38535e-07	-0.0291	0.918586	rs2340534	8	NDUFAF6	0	intronic	0.826	3a	4	5	1	0	0
8:95971303:A:AAG	rs34017741	8	95971303	A	AAG	0.4394			0.918586	rs2340534	8	NDUFAF6	0	intronic	6.5		4	5	1	0	0
8:95971758:G:GTT	rs10689247	8	95971758	GTT	G	0.4612			0.988789	rs2340534	8	NDUFAF6	0	intronic	0.116		4	5	1	0	0
8:95971767:G:GTT	rs536476484	8	95971767	GTT	G	0.4612			0.988789	rs2340534	8	NDUFAF6	0	intronic	0.79		4	5	1	0	0
8:95971920:A:G	rs2011567	8	95971920	G	A	0.4384	1.32017e-07	0.0295	0.915161	rs2340534	8	NDUFAF6	0	intronic	2.922	5	4	5	1	0	0
8:95971921:A:G	rs2011566	8	95971921	G	A	0.4602	1.53147e-07	0.0285	0.992543	rs2340534	8	NDUFAF6	0	intronic	3.036	5	4	5	1	0	0
8:95972453:A:G	rs896846	8	95972453	G	A	0.4394	1.35188e-07	0.0293	0.918586	rs2340534	8	NDUFAF6	0	intronic	2.808	4	1	5	1	0	0
8:95972551:A:G	rs896847	8	95972551	G	A	0.4394	1.37017e-07	0.0292	0.918586	rs2340534	8	NDUFAF6	0	intronic	5.595	4	1	5	1	0	0
8:95972662:T:TAGAC	rs35983012	8	95972662	TAGAC	T	0.4394			0.918586	rs2340534	8	NDUFAF6	0	intronic	11.55		1	5	1	0	0
8:95972738:C:T	rs13281625	8	95972738	C	T	0.4394	1.37178e-07	-0.0292	0.918586	rs2340534	8	NDUFAF6	0	intronic	0.926	4	1	5	1	0	0
8:95972819:A:T	rs13281709	8	95972819	T	A	0.4394	1.36976e-07	0.0292	0.918586	rs2340534	8	NDUFAF6	0	intronic	5.106	3a	1	5	1	0	0
8:95972974:C:G	rs13278601	8	95972974	G	C	0.4394	1.33666e-07	0.0293	0.918586	rs2340534	8	NDUFAF6	0	intronic	9.911	4	1	5	1	0	0
8:95973327:C:G	rs4735335	8	95973327	G	C	0.4394	1.37581e-07	0.0291	0.918586	rs2340534	8	NDUFAF6	0	intronic	2.675	5	1	5	1	0	0
8:95973410:G:T	rs4735336	8	95973410	G	T	0.4612	1.58449e-07	0.0282	0.996264	rs2340534	8	NDUFAF6	0	intronic	3.618	6	1	5	1	0	0
8:95973465:C:T	rs4735337	8	95973465	C	T	0.4394	1.36895e-07	-0.0292	0.918586	rs2340534	8	NDUFAF6	0	intronic	5.706	5	1	5	1	0	0
8:95973604:C:T	rs16893776	8	95973604	C	T	0.4394	1.39669e-07	0.029	0.918586	rs2340534	8	NDUFAF6	0	intronic	0.407	6	4	5	1	0	0
8:95973637:C:G	rs28591375	8	95973637	G	C	0.4394	1.3748e-07	-0.0291	0.918586	rs2340534	8	NDUFAF6	0	intronic	3.484	7	4	5	1	0	0
8:95973681:A:G	rs28560301	8	95973681	G	A	0.4394	1.21048e-07	0.0298	0.918586	rs2340534	8	NDUFAF6	0	intronic	0.312	7	4	5	1	0	0
8:95973816:A:G	rs574183	8	95973816	G	A	0.3479	1.27928e-07	0.0302	0.615122	rs2340534	8	NDUFAF6	0	intronic	1.682	6	4	5	1	0	0
8:95973886:C:T	rs4735338	8	95973886	C	T	0.4394	1.61591e-07	-0.0282	0.918586	rs2340534	8	NDUFAF6	0	intronic	0.621	6	4	5	1	0	0
8:95974373:C:T	rs4735339	8	95974373	C	T	0.4394	1.37339e-07	0.0291	0.918586	rs2340534	8	NDUFAF6	0	intronic	8.033	2b	4	5	1	0	0
8:95974485:A:G	rs28716845	8	95974485	G	A	0.4394	1.37339e-07	-0.0291	0.918586	rs2340534	8	NDUFAF6	0	intronic	5.691	5	4	5	1	0	0
8:95974798:A:G	rs7815762	8	95974798	G	A	0.4394	1.44161e-07	-0.0289	0.918586	rs2340534	8	NDUFAF6	0	intronic	1.992	7	4	5	1	0	0
8:95974835:T:TTG	rs113735322	8	95974835	TTG	T	0.4841			0.672489	rs2340534	8	NDUFAF6	0	intronic	0.612		4	5	1	0	0
8:95974848:T:TG	rs368624399	8	95974848	TG	T	0.5			0.722439	rs2340534	8	NDUFAF6	0	intronic	1.731		4	5	1	0	0
8:95974852:T:TG	rs150320174	8	95974852	T	TG	0.4791			0.799379	rs2340534	8	NDUFAF6	0	intronic	2.17		4	5	1	0	0
8:95974961:C:T	rs7823059	8	95974961	C	T	0.4394	1.43257e-07	-0.0288	0.918586	rs2340534	8	NDUFAF6	0	intronic	3.905	7	4	5	1	0	0
8:95975168:A:G	rs7819800	8	95975168	G	A	0.4394	1.26993e-07	-0.0296	0.918586	rs2340534	8	NDUFAF6	0	intronic	0.874	6	4	5	1	0	0
8:95975302:C:T	rs13266313	8	95975302	C	T	0.4394	1.36119e-07	0.0292	0.918586	rs2340534	8	NDUFAF6	0	intronic	0.835	7	4	5	1	0	0
8:95976251:A:T	rs4735340	8	95976251	T	A	0.4394	1.26896e-07	-0.0296	0.918586	rs2340534	8	NDUFAF6	0	intronic	11.26	4	2	5	1	0	0
8:95977973:C:T	rs10104909	8	95977973	C	T	0.4612	1.622e-07	0.028	0.996264	rs2340534	8	NDUFAF6	0	intronic	0.896	6	4	5	1	0	0
8:95980708:C:T	rs6982393	8	95980708	C	T	0.4394	1.32521e-07	-0.0294	0.918586	rs2340534	8	NDUFAF6	0	intronic	5.102	4	2	7	1	0	0
8:95985871:G:T	rs13270641	8	95985871	T	G	0.4622			1	rs2340534	8	NDUFAF6	0	intronic	0.573	7	4	5	1	0	0
8:95985909:A:C	rs10081474	8	95985909	C	A	0.4612	2.14597e-07	0.0265	0.996264	rs2340534	8	NDUFAF6	0	intronic	3.741	7	4	5	1	0	0
8:95985936:C:CA	rs34298876	8	95985936	C	CA	0.4533			0.863104	rs2340534	8	NDUFAF6	0	intronic	1.213		4	5	1	0	0
8:95986459:A:T	rs7823886	8	95986459	T	A	0.4404			0.922026	rs2340534	8	NDUFAF6	0	intronic	0.071	6	4	5	1	0	0
8:95986626:C:T	rs13274945	8	95986626	C	T	0.4622	1.44359e-07	0.0286	1	rs2340534	8	NDUFAF6	0	intronic	5.591	7	4	5	1	0	0
8:95986637:G:T	rs13248607	8	95986637	G	T	0.4622	1.40572e-07	-0.029	1	rs2340534	8	NDUFAF6	0	intronic	7.889	7	4	5	1	0	0
8:95986972:C:G	rs10099059	8	95986972	G	C	0.4622	1.42817e-07	0.0287	1	rs2340534	8	NDUFAF6:RP11-347C18.4	0:0	ncRNA_exonic	10.4	5	4	5	1	0	0
8:95987008:C:T	rs10099941	8	95987008	C	T	0.4622	1.42799e-07	0.0287	1	rs2340534	8	NDUFAF6:RP11-347C18.4	0:0	ncRNA_exonic	9.165	5	4	5	1	0	0
8:95988209:C:T	rs6983948	8	95988209	C	T	0.4404	1.54995e-07	0.0337	0.922026	rs2340534	8	NDUFAF6	0	UTR5	0.42	6	4	5	1	0	0
8:95988381:C:T	rs6984240	8	95988381	C	T	0.4404	1.77293e-07	0.029	0.922026	rs2340534	8	NDUFAF6	0	intronic	4.1	6	4	5	1	0	0
8:95988484:A:G	rs6471502	8	95988484	G	A	0.4404	8.27032e-08	0.0374	0.922026	rs2340534	8	NDUFAF6	0	intronic	1.296	6	4	5	1	0	0
8:95988761:G:T	rs12386945	8	95988761	G	T	0.4622	9.46059e-08	0.0363	1	rs2340534	8	NDUFAF6	0	intronic	1.933	7	4	5	1	0	0
8:95990283:A:G	rs6471503	8	95990283	G	A	0.4622	1.41761e-07	0.0288	1	rs2340534	8	NDUFAF6	0	intronic	0.664	6	4	5	1	0	0
8:95992020:C:T	rs10098778	8	95992020	C	T	0.4622	8.07892e-08	0.0319	1	rs2340534	8	NDUFAF6	0	intronic	14.15		4	5	1	0	0
8:95992330:A:G	rs2340534	8	95992330	G	A	0.4622	4.32281e-08	0.0409	1	rs2340534	8	NDUFAF6	0	intronic	0.005	6	4	5	1	0	0
8:95992473:A:C	rs10956934	8	95992473	C	A	0.4871	6.12861e-08	0.0346	0.906938	rs2340534	8	NDUFAF6	0	intronic	0.977	5	4	5	1	0	0
8:95995701:C:T	rs13276936	8	95995701	C	T	0.4811	6.78578e-08	0.0331	0.664379	rs2340534	8	NDUFAF6	0	intronic	0.977	7	4	5	1	0	0
8:95999737:C:CA	rs34636042	8	95999737	C	CA	0.4742			0.678315	rs2340534	8	NDUFAF6	0	intronic	1.923		2	7	1	0	0
8:96000919:A:G	rs4734295	8	96000919	G	A	0.4751	1.03953e-07	-0.0342	0.687574	rs2340534	8	NDUFAF6	0	intronic	10.06	7	2	15	1	0	0
8:96004024:G:GC	rs35398480	8	96004024	GC	G	0.4781			0.67538	rs2340534	8	NDUFAF6	0	intronic	0.134		5	15	1	0	0
8:96012271:A:AT	rs35353243	8	96012271	AT	A	0.4871			0.63459	rs2340534	8	NDUFAF6	0	intronic	0.688		5	15	1	0	0
8:96012271:AT:ATT	rs570360040	8	96012271	AT	ATT	0.1233			0.63459	rs2340534	8	NDUFAF6	0				5	15	1	0	0
10:130327256:C:T	rs4750974	10	130327256	C	T	0.3946	3.20096e-07	-0.0244	0.622984	rs1999991	9	RP11-264E18.1	208777	intergenic	0.105	5	5	15	0	0	0
10:130328926:C:T	rs1544087	10	130328926	C	T	0.3877	2.95298e-07	-0.0255	0.64374	rs1999991	9	RP11-264E18.1	210447	intergenic	3.849	4	5	15	0	0	0
10:130333624:C:T	rs1832548	10	130333624	C	T	0.3877	2.66552e-07	0.0266	0.670637	rs1999991	9	RP11-264E18.1	215145	intergenic	3.177	5	5	14	0	0	0
10:130333949:C:G	rs3858296	10	130333949	G	C	0.3877	2.80295e-07	0.0258	0.670637	rs1999991	9	RP11-264E18.1	215470	intergenic	0.591	5	5	14	0	0	0
10:130340129:C:T	rs1999991	10	130340129	C	T	0.4533	4.54102e-08	-0.0346	1	rs1999991	9	RP11-264E18.1	221650	intergenic	5.277	2b	1	14	0	0	0
10:130343046:C:T	rs10128168	10	130343046	C	T	0.3976	9.56003e-08	-0.0327	0.754842	rs1999991	9	RP11-264E18.1	224567	intergenic	16.74	6	5	15	0	0	0
11:46559730:C:T	rs11038913	11	46559730	C	T	0.1044	3.53513e-09	-0.0695	0.979505	rs74486166	10	AMBRA1	0	intronic	6.241	4	1	5	1	0	0
11:46585704:A:C	rs71474184	11	46585704	C	A	0.03479	4.71575e-09	-0.1491	1	rs71474184	10	AMBRA1	0	intronic	1.937	5	5	5	1	0	0
11:46699124:A:G	rs8914	11	46699124	G	A	0.1044	4.00696e-09	0.0677	1	rs74486166	10	ARHGAP1	0	UTR3	6.04	5	2	4	1	0	0
11:46700203:C:G	rs74486166	11	46700203	G	C	0.1044	2.56614e-09	0.0694	1	rs74486166	10	ARHGAP1	0	UTR3	0.784	4	4	4	1	0	0
11:46739345:A:G	rs183682035	11	46739345	G	A	0.01889	2.71807e-08	-0.196	1	rs183682035	10	F2	1384	intergenic	0.237	6	5	15	1	0	0
11:46804761:C:T	rs11038990	11	46804761	C	T	0.1044	3.102e-09	0.0708	1	rs74486166	10	CKAP5	0	intronic	6.149	6	4	4	1	0	0
11:46932320:A:G	rs35959877	11	46932320	G	A	0.05368	1.27177e-08	0.0872	1	rs35959877	10	LRP4	0	intronic	2.276	6	5	5	1	0	0
11:46977160:C:T	rs71474196	11	46977160	C	T	0.1004	6.42412e-09	0.0639	0.82317	rs74486166	10	C11orf49	0	intronic	1.163	7	4	5	1	0	0
11:47054448:A:G	rs7101470	11	47054448	G	A	0.1034	3.84811e-09	-0.0648	0.870225	rs74486166	10	C11orf49	0	intronic	0.188	7	5	15	1	0	0
11:47065072:A:G	rs10838651	11	47065072	G	A	0.1034	4.88346e-09	0.0637	0.870225	rs74486166	10	C11orf49	0	intronic	4.2	7	5	15	1	0	0
11:47096981:C:G	rs34942378	11	47096981	G	C	0.05567	1.20349e-07	0.0715	0.766463	rs35959877	10	C11orf49	0	intronic	1.533	7	5	15	1	0	0
11:47229316:C:T	rs11039130	11	47229316	C	T	0.2843	3.13446e-09	0.0465	0.697115	rs11039149	10	RN7SL772P	1643	intergenic	3.347	5	5	15	1	0	0
11:47249223:A:G	rs11039138	11	47249223	G	A	0.3738	4.42104e-09	0.0424	0.616302	rs11039149	10	DDB2	0	intronic	3.499	6	4	5	1	0	0
11:47250319:C:T	rs11039139	11	47250319	C	T	0.3757	4.55909e-09	0.0423	0.606271	rs11039149	10	DDB2	0	intronic	0.652	7	4	5	1	0	0
11:47261260:A:G	rs11988	11	47261260	G	A	0.3827	5.58206e-09	0.0413	0.623932	rs11039149	10	ACP2	0	UTR3	6.139		4	4	1	0	0
11:47262840:A:G	rs2167080	11	47262840	G	A	0.3827	5.08502e-09	0.0415	0.623932	rs11039149	10	ACP2	0	intronic	1.432		4	4	1	0	0
11:47276675:A:G	rs11039149	11	47276675	G	A	0.2734	1.24734e-10	-0.0577	1	rs11039149	10	NR1H3	0	intronic	7.7	2b	2	7	1	0	0
11:47278502:C:T	rs11039154	11	47278502	C	T	0.2753	1.24734e-10	0.0573	0.99065	rs11039149	10	NR1H3	0	intronic	2.935	7	5	5	1	0	0
11:47293799:C:G	rs10501320	11	47293799	G	C	0.2614	1.70774e-10	0.0552	0.935756	rs11039149	10	MADD	0	UTR5	22	2b	1	7	1	0	0
11:47294021:G:T	rs11039159	11	47294021	G	T	0.3857	7.28878e-09	0.0404	0.630497	rs11039149	10	MADD	0	intronic	1.427	3a	2	7	1	0	0
11:47301225:C:T	rs7944419	11	47301225	C	T	0.2773	1.24734e-10	0.0569	0.98141	rs11039149	10	MADD	0	intronic	0.044	6	4	4	1	0	0
11:47302733:C:T	rs11606683	11	47302733	C	T	0.3857	7.77275e-09	0.0402	0.630497	rs11039149	10	MADD	0	intronic	11.98	1f	4	4	1	0	0
11:47303612:C:T	rs11039162	11	47303612	C	T	0.3857	6.9512e-09	0.0405	0.630497	rs11039149	10	MADD	0	intronic	1.151	7	4	4	1	0	0
11:47306630:C:T	rs35233100	11	47306630	C	T	0.05169	1.20208e-07	0.0675	0.630787	rs35959877	10	MADD	0	exonic	39	5	4	4	1	0	0
11:47309373:A:G	rs12802374	11	47309373	G	A	0.3857	5.13304e-09	0.0501	0.630497	rs11039149	10	MADD	0	intronic	0.11	7	4	4	1	0	0
11:47312689:A:G	rs11039165	11	47312689	G	A	0.2684	1.24734e-10	-0.0579	0.94867	rs11039149	10	MADD	0	intronic	7.663	3a	4	4	1	0	0
11:47318157:C:T	rs749067	11	47318157	C	T	0.3867	6.17276e-09	-0.0408	0.62119	rs11039149	10	MADD	0	intronic	6.901		4	4	1	0	0
11:47322327:A:G	rs7116451	11	47322327	G	A	0.3847	4.58462e-09	0.0417	0.632906	rs11039149	10	MADD	0	intronic	5.169	7	4	5	1	0	0
11:47336320:A:T	rs7944584	11	47336320	T	A	0.2744	1.24734e-10	-0.0567	0.995311	rs11039149	10	MADD	0	intronic	1.42	5	4	4	1	0	0
11:47346723:C:T	rs11039182	11	47346723	C	T	0.2744	1.24734e-10	-0.057	0.995311	rs11039149	10	MADD	0	intronic	4.308	5	4	4	1	0	0
11:47346940:A:G	rs11039183	11	47346940	G	A	0.3658	1.70631e-09	0.0452	0.679955	rs11039149	10	MADD	0	intronic	1.195	5	4	4	1	0	0
11:47354905:C:T	rs11570115	11	47354905	C	T	0.1024	2.03585e-07	-0.0455	0.641904	rs74486166	10	MYBPC3	0	intronic	0.121		1	15	1	0	0
11:47361084:C:T	rs2856653	11	47361084	C	T	0.3658	1.00202e-09	0.0465	0.658176	rs11039149	10	MYBPC3	0	intronic	0.641		4	15	1	0	0
11:47361838:A:G	rs2596407	11	47361838	G	A	0.3668	3.25403e-10	0.0512	0.655522	rs11039149	10	MYBPC3	0	intronic	0.218		4	15	1	0	0
11:47363215:G:T	rs2697923	11	47363215	G	T	0.3648	5.96085e-10	-0.0478	0.646504	rs11039149	10	MYBPC3	0	intronic	0.145		4	15	1	0	0
11:47363285:A:G	rs10838696	11	47363285	G	A	0.3618	1.50744e-09	0.0459	0.652823	rs11039149	10	MYBPC3	0	intronic	0.465	1f	4	15	1	0	0
11:47377283:A:G	rs71475909	11	47377283	G	A	0.3559	1.24734e-10	-0.0669	0.823265	rs10437655	10	SPI1	0	intronic	7.654	4	1	15	1	0	0
11:47378245:C:T	rs3824869	11	47378245	C	T	0.3559	2.01488e-12	0.0631	0.830605	rs10437655	10	SPI1	0	intronic	3.017	2b	3	15	1	0	0
11:47378396:C:T	rs10769256	11	47378396	C	T	0.3946			0.916228	rs10437655	10	SPI1	0	intronic	3.808	2b	3	15	1	0	0
11:47380340:G:T	rs3740688	11	47380340	G	T	0.4573	2.56055e-08	0.0697	1	rs3740688	10	SPI1	0	exonic	0.373	3a	1	15	1	0	0
11:47388214:A:G	rs12801188	11	47388214	G	A	0.3479	1.93529e-12	0.0639	0.878427	rs10437655	10	SPI1	0	intronic	0.755	5	4	15	1	0	0
11:47388373:A:AAAAAGAAAAG	rs201512719	11	47388373	AAAAAGAAAAG	A	0.4076			0.681037	rs10437655	10	SPI1	0	intronic	0.737		4	15	1	0	0
11:47389638:C:T	rs34937994	11	47389638	C	T	0.3569	2.3996e-12	0.0617	0.871128	rs10437655	10	SPI1	0	intronic	0.812	6	4	15	1	0	0
11:47391948:A:G	rs10437655	11	47391948	G	A	0.3787	1.53778e-12	0.0655	1	rs10437655	10	SPI1	0	intronic	0.041	7	3	15	1	0	0
11:47394305:C:T	rs896817	11	47394305	C	T	0.3777	1.66517e-12	0.0632	0.996024	rs10437655	10	SPI1	0	intronic	0.138		3	15	1	0	0
11:47399602:A:G	rs2278890	11	47399602	G	A	0.3499	3.22286e-12	0.0609	0.885337	rs10437655	10	SPI1	0	intronic	6.359		1	15	1	0	0
11:47400602:A:G	rs3758675	11	47400602	G	A	0.3499	3.28898e-12	0.0609	0.885337	rs10437655	10	SPI1	474	upstream	2.831	4	2	15	1	0	0
11:47401448:T:TTA	rs56276917	11	47401448	T	TTA	0.4702			0.937362	rs11039216	10	SPI1	1320	intergenic	0.972		5	15	1	0	0
11:47406592:C:T	rs11039216	11	47406592	C	T	0.4771	2.55121e-08	0.0545	1	rs11039216	10	RP11-750H9.5	0	ncRNA_intronic	0.987	6	5	15	1	0	0
11:47407439:A:C	rs11606287	11	47407439	C	A	0.3509	4.01384e-12	0.0602	0.881039	rs10437655	10	RP11-750H9.5	0	ncRNA_intronic	2.112	6	5	15	1	0	0
11:47407861:C:CT	rs34641376	11	47407861	CT	C	0.3767			0.976266	rs10437655	10	RP11-750H9.5	0	ncRNA_intronic	0.967		5	15	1	0	0
11:47408592:A:G	rs35032070	11	47408592	G	A	0.3509	4.25739e-12	0.0599	0.881039	rs10437655	10	RP11-750H9.5	0	ncRNA_intronic	4.362	6	2	15	1	0	0
11:47409051:A:T	rs11500477	11	47409051	T	A	0.3579	3.53986e-11	0.0595	0.906352	rs10437655	10	RP11-750H9.5	0	ncRNA_intronic	0.499	6	2	15	1	0	0
11:47410888:G:T	rs10838702	11	47410888	G	T	0.3757	2.83842e-12	0.06	0.980185	rs10437655	10	RP11-750H9.5	0	ncRNA_intronic	0.315	1f	1	15	0	0	0
11:47416746:C:T	rs1377416	11	47416746	C	T	0.3767	2.82176e-12	0.06	0.968562	rs10437655	10	RP11-750H9.5	0	ncRNA_intronic	14.5		1	15	0	0	0
11:47417183:A:C	rs10769263	11	47417183	C	A	0.3767	2.91032e-12	-0.0596	0.968562	rs10437655	10	RP11-750H9.5	0	ncRNA_exonic	18.06	4	1	15	0	0	0
11:47418953:C:G	11:47418953:C:G	11	47418953	C	G	0.3738			0.949229	rs10437655	10	RP11-750H9.5	0	ncRNA_intronic	0.162		5	5	1	0	0
11:47419663:G:T	rs1534576	11	47419663	G	T	0.3738	2.86363e-12	0.0599	0.957208	rs10437655	10	RP11-750H9.5	0	ncRNA_intronic	4.421	1f	5	5	1	0	0
11:47422861:C:G	rs10838703	11	47422861	G	C	0.2893	1.32716e-09	-0.0475	0.769943	rs11039364	10	RP11-750H9.5	0	ncRNA_intronic	0.186	1c	2	15	1	0	0
11:47423340:C:T	rs10769264	11	47423340	C	T	0.3738	2.82464e-12	0.06	0.957208	rs10437655	10	RP11-750H9.5	0	ncRNA_intronic	0.013	6	2	15	1	0	0
11:47424931:A:G	rs10838705	11	47424931	G	A	0.3748	2.79297e-12	0.0601	0.961189	rs10437655	10	RP11-750H9.5	0	ncRNA_intronic	1.103	5	2	15	1	0	0
11:47427667:C:T	rs61897431	11	47427667	C	T	0.3718	1.24734e-10	-0.0569	0.949796	rs10437655	10	RP11-750H9.5	0	ncRNA_intronic	0.718	7	5	15	1	0	0
11:47427739:C:T	rs11039221	11	47427739	C	T	0.3728	2.73591e-12	0.0601	0.953487	rs10437655	10	RP11-750H9.5	0	ncRNA_intronic	0.158	7	5	15	1	0	0
11:47428209:T:TA	rs68010938	11	47428209	TA	T	0.2873			0.77579	rs11039364	10	RP11-750H9.5	0	ncRNA_intronic	0.274		2	15	1	0	0
11:47429904:A:G	rs7947450	11	47429904	G	A	0.3738	2.81662e-12	0.0602	0.949757	rs10437655	10	RP11-750H9.5:SLC39A13	0:0	ncRNA_intronic	9.428	4	1	1	1	0	0
11:47430599:A:G	rs11039225	11	47430599	G	A	0.3728	2.83712e-12	0.06	0.953487	rs10437655	10	RP11-750H9.5:SLC39A13	0:0	ncRNA_exonic	10.13	4	1	2	1	0	0
11:47432725:G:T	rs10742802	11	47432725	G	T	0.3718	2.81639e-12	-0.06	0.949533	rs10437655	10	SLC39A13	0	intronic	4.621	5	3	5	1	0	0
11:47434986:A:G	rs2293576	11	47434986	G	A	0.3111	8.1549e-10	0.0472	0.744134	rs10437655	10	SLC39A13	0	exonic	8.988	1f	3	5	1	0	0
11:47440758:A:G	rs2293579	11	47440758	G	A	0.3698	2.30775e-12	0.0606	0.941924	rs10437655	10	PSMC3	0	intronic	7.59		3	4	1	0	0
11:47441226:A:C	rs71475912	11	47441226	C	A	0.1332	2.56614e-09	-0.0796	0.795642	rs7941404	10	PSMC3	0	intronic	0.459	7	4	4	1	0	0
11:47447346:C:T	rs10838709	11	47447346	C	T	0.3718	2.43304e-12	0.0605	0.918869	rs10437655	10	PSMC3	0	intronic	7.759	1f	1	1	1	0	0
11:47449072:A:G	rs12292911	11	47449072	G	A	0.3718	2.28322e-12	0.0607	0.949533	rs10437655	10	PSMC3	1078	intergenic	4.383	6	1	15	1	0	0
11:47452025:A:AC	rs11348515	11	47452025	AC	A	0.3111			0.744134	rs10437655	10	PSMC3	4031	intergenic	1.241		5	15	1	0	0
11:47454551:A:T	rs4434960	11	47454551	T	A	0.3738	2.40119e-12	-0.0605	0.957208	rs10437655	10	RAPSN	4756	intergenic	2.218	6	5	15	1	0	0
11:47461263:A:AT	rs3972616	11	47461263	AT	A	0.4911			0.647584	rs3740688	10	RAPSN	0	intronic	0.783		4	15	1	0	0
11:47461693:A:G	rs7103835	11	47461693	G	A	0.2873	9.24641e-10	0.0483	0.782749	rs11039364	10	RAPSN	0	intronic	7.533	1d	4	15	1	0	0
11:47461783:A:G	rs7103648	11	47461783	G	A	0.3738	2.32209e-12	-0.0606	0.957208	rs10437655	10	RAPSN	0	intronic	2.734	1f	4	15	1	0	0
11:47462140:A:G	rs7104036	11	47462140	G	A	0.3738	2.24719e-12	-0.0607	0.957208	rs10437655	10	RAPSN	0	intronic	0.615	6	4	15	1	0	0
11:47466442:A:G	rs11039244	11	47466442	G	A	0.3121	4.97181e-09	0.0501	0.746648	rs10437655	10	RAPSN	0	intronic	1.303	6	4	15	1	0	0
11:47467172:A:T	rs12577643	11	47467172	T	A	0.3042	1.44721e-08	-0.0586	0.72093	rs10437655	10	RAPSN	0	intronic	0.582	1f	4	15	1	0	0
11:47474146:G:T	rs12361415	11	47474146	G	T	0.2604	1.24734e-10	-0.0573	0.902201	rs11039364	10	RAPSN	3415	intergenic	5.743	6	4	15	1	0	0
11:47481533:C:T	rs7950696	11	47481533	C	T	0.4284	1.88166e-07	-0.0457	0.674413	rs11039216	10	CELF1	5962	intergenic	2.971	6	4	5	1	0	0
11:47500267:C:T	rs2242081	11	47500267	C	T	0.4294	1.59671e-07	-0.0446	0.677024	rs11039216	10	CELF1	0	intronic	0.279	1f	4	4	1	0	0
11:47500400:C:T	rs12224672	11	47500400	C	T	0.2535	1.24734e-10	0.0585	0.914804	rs11039364	10	CELF1	0	intronic	16.86	5	4	4	1	0	0
11:47504075:G:T	rs3740699	11	47504075	G	T	0.4284	1.33956e-07	0.0448	0.647673	rs11039216	10	CELF1	0	intronic	0.812		4	4	1	0	0
11:47504649:T:TA	rs35188627	11	47504649	TA	T	0.2773			0.802323	rs11039364	10	CELF1	0	intronic	0.788		4	4	1	0	0
11:47509137:C:G	rs7933019	11	47509137	G	C	0.2803	1.24734e-10	0.0565	0.808967	rs11039364	10	CELF1	0	intronic	1.204	1f	4	4	1	0	0
11:47530024:A:G	rs6485758	11	47530024	G	A	0.2813	1.24734e-10	0.0562	0.805158	rs11039364	10	CELF1	0	intronic	5.767	1f	2	7	1	0	0
11:47530227:A:AAC	rs34074549	11	47530227	A	AAC	0.4881			0.660779	rs11039216	10	CELF1	0	intronic	0.944		2	7	1	0	0
11:47532395:G:T	rs11039266	11	47532395	G	T	0.2565	1.24734e-10	-0.0577	0.910948	rs11039364	10	CELF1	0	intronic	3.76	1f	4	5	1	0	0
11:47534964:C:T	rs2203712	11	47534964	T	C	0.4294			0.677024	rs11039216	10	CELF1	0	intronic	3.923		2	5	1	0	0
11:47535013:C:CCT	rs59288626	11	47535013	CCT	C	0.2783			0.805728	rs11039364	10	CELF1	0	intronic	0.492		1	5	1	0	0
11:47554337:A:G	rs10742814	11	47554337	G	A	0.4294	1.81283e-07	0.0445	0.677024	rs11039216	10	CELF1	0	intronic	14.84	6	2	7	1	0	0
11:47557871:C:T	rs10838725	11	47557871	C	T	0.2793	1.24734e-10	-0.0563	0.811582	rs11039364	10	CELF1	0	intronic	0.896	6	4	5	1	0	0
11:47558858:A:G	rs11039280	11	47558858	G	A	0.4294	1.87624e-07	0.0447	0.677024	rs11039216	10	CELF1	0	intronic	2.711	6	4	5	1	0	0
11:47559972:A:G	rs11039281	11	47559972	G	A	0.1193	1.02742e-09	0.0654	0.909471	rs7941404	10	CELF1	0	intronic	2.588	6	4	5	1	0	0
11:47560433:C:T	rs61895112	11	47560433	C	T	0.2555	1.24734e-10	-0.0584	0.914904	rs11039364	10	CELF1	0	intronic	17.35	5	2	7	1	0	0
11:47563350:A:G	rs147850410	11	47563350	G	A	0.2555			0.914904	rs11039364	10	CELF1	0	intronic	0.069	6	4	5	1	0	0
11:47563354:A:G	rs11039283	11	47563354	G	A	0.2555			0.914904	rs11039364	10	CELF1	0	intronic	0.115	6	4	5	1	0	0
11:47564785:A:G	rs11039284	11	47564785	G	A	0.2545	1.24734e-10	-0.0573	0.919501	rs11039364	10	CELF1	0	intronic	6.349	7	4	5	1	0	0
11:47568344:C:G	rs10838726	11	47568344	G	C	0.2793	1.24734e-10	-0.0555	0.811582	rs11039364	10	CELF1	0	intronic	1.256	6	4	5	1	0	0
11:47571808:C:T	rs12226590	11	47571808	C	T	0.4294	1.84624e-07	-0.05	0.677024	rs11039216	10	CELF1	0	intronic	0.274	5	2	5	1	0	0
11:47571967:C:T	rs12225051	11	47571967	C	T	0.2545	1.24734e-10	0.058	0.919501	rs11039364	10	CELF1	0	intronic	1.964	5	2	5	1	0	0
11:47572279:A:G	rs11039290	11	47572279	G	A	0.2793	1.24734e-10	0.0562	0.811582	rs11039364	10	CELF1	0	intronic	0.573	1b	1	7	1	0	0
11:47573342:A:G	rs71475921	11	47573342	G	A	0.2793	1.24734e-10	0.056	0.811582	rs11039364	10	CELF1	0	intronic	5.065	5	1	2	1	0	0
11:47575370:A:T	rs2868996	11	47575370	A	T	0.328			0.761715	rs10437655	10	CELF1	0	intronic	0.034	5	1	1	1	0	0
11:47581443:A:G	rs11039297	11	47581443	G	A	0.2803	1.24734e-10	0.0555	0.80774	rs11039364	10	CELF1	0	intronic	12.48	5	5	15	1	0	0
11:47585348:G:T	rs7126378	11	47585348	G	T	0.4095	2.89994e-07	0.0402	0.622034	rs11039216	10	CELF1	0	intronic	0.938	5	5	15	1	0	0
11:47600438:C:T	rs2280231	11	47600438	C	T	0.2545	1.24734e-10	0.0571	0.919501	rs11039364	10	NDUFS3:KBTBD4	0:0	UTR5	9.124	1d	1	1	1	0	0
11:47603006:C:T	rs71475924	11	47603006	C	T	0.1223	4.48419e-09	0.0601	0.954315	rs7941404	10	NDUFS3	0	UTR3	1.436	7	4	4	1	0	0
11:47606865:C:G	rs12287076	11	47606865	G	C	0.2654	1.24734e-10	-0.0552	0.725693	rs11039364	10	NDUFS3	750	downstream	0.749	4	4	4	1	0	0
11:47607135:C:T	rs10838731	11	47607135	C	T	0.2803	1.24734e-10	0.0569	0.816258	rs11039364	10	NDUFS3	1020	intergenic	0.212	5	4	5	1	0	0
11:47607940:C:G	rs10838732	11	47607940	G	C	0.4304	1.95863e-07	-0.045	0.672408	rs11039216	10	FAM180B	257	upstream	0.864	1f	1	5	1	0	0
11:47624373:A:AT	rs539332674	11	47624373	A	AT	0.2803			0.816258	rs11039364	10	C1QTNF4	8161	intergenic	14.54		5	15	1	0	0
11:47626492:G:T	rs10769282	11	47626492	G	T	0.2694	5.36569e-10	-0.0587	0.789463	rs11039364	10	Y_RNA	9957	intergenic	3.561	6	5	5	0	0	0
11:47627302:C:T	rs6485763	11	47627302	C	T	0.4304	1.91483e-07	0.0446	0.672408	rs11039216	10	Y_RNA	9147	intergenic	1.615	1f	4	5	0	0	0
11:47655380:C:T	rs7945312	11	47655380	C	T	0.4304	1.98492e-07	0.0446	0.672408	rs11039216	10	MTCH2	0	intronic	0.593	7	4	4	1	0	0
11:47659135:A:G	rs7118178	11	47659135	G	A	0.2555	1.24734e-10	0.0574	0.924229	rs11039364	10	MTCH2	0	intronic	0.789	6	1	4	1	0	0
11:47660001:G:T	rs10838736	11	47660001	G	T	0.4304	2.38989e-07	0.0557	0.672408	rs11039216	10	MTCH2	0	intronic	4.077	7	4	4	1	0	0
11:47662932:C:T	rs7120548	11	47662932	C	T	0.2803	1.24734e-10	-0.0566	0.816258	rs11039364	10	MTCH2	0	intronic	4.519	1f	1	2	1	0	0
11:47667167:C:G	rs7129797	11	47667167	G	C	0.4304	1.71068e-07	0.0439	0.644593	rs11039216	10	MTCH2	2991	intergenic	1.252	6	5	15	1	0	0
11:47669074:A:G	rs61897973	11	47669074	G	A	0.1173	2.62332e-09	-0.0612	0.874169	rs7941404	10	MTCH2	4898	intergenic	11.82	6	5	15	1	0	0
11:47669249:A:C	rs7107792	11	47669249	C	A	0.4344	1.82399e-07	-0.0434	0.634735	rs11039216	10	MTCH2	5073	intergenic	6.276	6	5	15	1	0	0
11:47669289:A:C	rs7107922	11	47669289	C	A	0.4304	1.64725e-07	0.0443	0.651811	rs11039216	10	MTCH2	5113	intergenic	1.158	6	5	15	1	0	0
11:47672743:C:T	rs10838739	11	47672743	C	T	0.4344	1.65437e-07	0.0435	0.634735	rs11039216	10	AGBL2	8399	intergenic	9.449	6	7	15	1	0	0
11:47674101:A:G	rs2869024	11	47674101	G	A	0.4334	1.60797e-07	-0.0445	0.632061	rs11039216	10	AGBL2	7041	intergenic	1.925	6	9	15	1	0	0
11:47674934:A:G	rs7103013	11	47674934	G	A	0.4334	1.54208e-07	0.0454	0.632061	rs11039216	10	AGBL2	6208	intergenic	2.05	7	9	15	1	0	0
11:47675316:C:T	rs7119517	11	47675316	C	T	0.4334	1.52553e-07	-0.0451	0.632061	rs11039216	10	AGBL2	5826	intergenic	2.481	7	14	15	1	0	0
11:47676085:A:G	rs7107535	11	47676085	G	A	0.4294	1.35762e-07	0.0428	0.649183	rs11039216	10	AGBL2	5057	intergenic	1.995	6	13	15	1	0	0
11:47676170:A:G	rs7107356	11	47676170	G	A	0.496	3.19604e-08	-0.0574	0.782738	rs11039216	10	AGBL2	4972	intergenic	3.079	6	13	15	1	0	0
11:47679980:A:G	rs10838740	11	47679980	G	A	0.4304	1.42299e-07	-0.0452	0.645711	rs11039216	10	AGBL2	1162	intergenic	0.199	4	5	15	1	0	0
11:47681370:G:T	rs1056387	11	47681370	G	T	0.4374	1.60404e-07	-0.0433	0.621257	rs11039216	10	AGBL2	0	UTR3	1.579		5	15	1	0	0
11:47682402:C:T	rs7933184	11	47682402	C	T	0.4284	1.36377e-07	0.0457	0.641585	rs11039216	10	AGBL2	0	intronic	8.9	7	5	15	1	0	0
11:47682671:C:T	rs12362318	11	47682671	C	T	0.4324	1.55748e-07	-0.0448	0.624534	rs11039216	10	AGBL2	0	intronic	0.491	6	5	15	1	0	0
11:47683765:A:G	rs10838741	11	47683765	G	A	0.4324	1.59472e-07	-0.0454	0.624534	rs11039216	10	AGBL2	0	intronic	0.011	7	5	15	1	0	0
11:47684047:C:CT	rs11304684	11	47684047	C	CT	0.4433			0.629714	rs11039216	10	AGBL2	0	intronic	1.198		5	15	1	0	0
11:47684908:C:T	rs11039329	11	47684908	C	T	0.4284	1.34988e-07	-0.0454	0.641585	rs11039216	10	AGBL2	0	intronic	4.26	1f	5	15	1	0	0
11:47685354:C:T	rs4543938	11	47685354	C	T	0.4334	1.46111e-07	-0.0465	0.626029	rs11039216	10	AGBL2	0	intronic	0.172	5	5	15	1	0	0
11:47685829:C:T	rs4752858	11	47685829	C	T	0.4334	1.4669e-07	-0.0445	0.626029	rs11039216	10	AGBL2	0	intronic	0.96	5	5	15	1	0	0
11:47689343:C:T	rs10742817	11	47689343	C	T	0.4284	1.34957e-07	0.0449	0.641585	rs11039216	10	AGBL2	0	intronic	2.296	1f	4	15	1	0	0
11:47692246:T:TA	rs547838869	11	47692246	T	TA	0.4682			0.663811	rs11039216	10	AGBL2	0	intronic	1.178		5	15	1	0	0
11:47694699:C:T	rs4539273	11	47694699	C	T	0.4334	1.44058e-07	-0.0445	0.626029	rs11039216	10	AGBL2	0	intronic	12.9	1f	5	15	1	0	0
11:47695508:A:G	rs7116970	11	47695508	G	A	0.4284	1.38015e-07	0.0454	0.641585	rs11039216	10	AGBL2	0	intronic	1.574	7	5	15	1	0	0
11:47695840:A:G	rs11039332	11	47695840	G	A	0.2753	1.24734e-10	0.0572	0.875933	rs11039364	10	AGBL2	0	intronic	1.242	6	5	15	1	0	0
11:47696214:A:T	rs74608150	11	47696214	T	A	0.4324	1.56743e-07	-0.0446	0.624534	rs11039216	10	AGBL2	0	intronic	3.748	5	5	15	1	0	0
11:47696596:A:T	rs12365079	11	47696596	T	A	0.2753	1.24734e-10	-0.0572	0.875933	rs11039364	10	AGBL2	0	intronic	1.692	5	5	15	1	0	0
11:47700168:G:T	rs147311748	11	47700168	G	T	0.2753	1.24734e-10	0.0566	0.875933	rs11039364	10	AGBL2	0	intronic	6.882	5	5	15	1	0	0
11:47701528:A:C	rs12286721	11	47701528	C	A	0.4334	1.48787e-07	-0.0444	0.626029	rs11039216	10	AGBL2	0	exonic	14.46	1f	5	15	1	0	0
11:47701819:C:T	rs7105791	11	47701819	C	T	0.4324	1.59046e-07	-0.0446	0.624534	rs11039216	10	AGBL2	0	intronic	0.289	5	5	15	1	0	0
11:47703943:C:T	rs3758655	11	47703943	C	T	0.4304	1.13904e-07	-0.0448	0.632443	rs11039216	10	AGBL2	0	intronic	2.425		5	15	1	0	0
11:47704200:G:T	rs7936948	11	47704200	G	T	0.4304	1.16606e-07	-0.0449	0.632443	rs11039216	10	AGBL2	0	intronic	5.491	2b	5	15	1	0	0
11:47705015:A:C	rs4752860	11	47705015	C	A	0.4354	1.22736e-07	-0.0436	0.617033	rs11039216	10	AGBL2	0	intronic	3.183	5	5	15	1	0	0
11:47705480:T:TA	rs542131374	11	47705480	TA	T	0.3121			0.702785	rs11039364	10	AGBL2	0	intronic	0.869		5	15	1	0	0
11:47706086:C:T	rs10838745	11	47706086	C	T	0.4304	1.14657e-07	0.0459	0.632443	rs11039216	10	AGBL2	0	intronic	0.313	7	5	15	1	0	0
11:47706141:A:G	rs11039336	11	47706141	G	A	0.4354	1.19205e-07	0.0473	0.617033	rs11039216	10	AGBL2	0	intronic	4.272	6	5	15	1	0	0
11:47706291:A:G	rs10838746	11	47706291	G	A	0.4304	1.14146e-07	-0.0449	0.632443	rs11039216	10	AGBL2	0	intronic	10.96	6	5	15	1	0	0
11:47706615:A:AG	rs71042700	11	47706615	AG	A	0.4304			0.632443	rs11039216	10	AGBL2	0	intronic	1.104		5	15	1	0	0
11:47707156:C:T	rs11039337	11	47707156	C	T	0.4304	1.15075e-07	-0.0449	0.632443	rs11039216	10	AGBL2	0	intronic	3.396	7	5	15	1	0	0
11:47708693:A:AT	rs145161650	11	47708693	AT	A	0.4274			0.640109	rs11039216	10	AGBL2	0	intronic	0.324		5	15	1	0	0
11:47709212:C:T	rs10769285	11	47709212	C	T	0.4304	1.14206e-07	0.045	0.632443	rs11039216	10	AGBL2	0	intronic	0.205	7	5	15	1	0	0
11:47712213:C:T	rs7941404	11	47712213	C	T	0.1252	7.23639e-10	0.064	1	rs7941404	10	AGBL2	0	exonic	3.648	5	4	15	1	0	0
11:47715090:T:TGA	rs138861071	11	47715090	T	TGA	0.4354			0.617033	rs11039216	10	AGBL2	0	intronic	4.967		5	15	1	0	0
11:47715524:C:T	rs7943213	11	47715524	C	T	0.4304	1.09168e-07	-0.0443	0.632443	rs11039216	10	AGBL2	0	intronic	4.09	7	5	15	1	0	0
11:47715781:C:CA	rs539660621	11	47715781	C	CA	0.2386			0.719289	rs11039364	10	AGBL2	0	intronic	4.005		5	15	1	0	0
11:47720228:A:G	rs11039345	11	47720228	G	A	0.4364	2.40014e-07	-0.0447	0.607808	rs11039216	10	AGBL2	0	intronic	3.867	5	5	15	1	0	0
11:47720509:C:T	rs7942074	11	47720509	C	T	0.4324	2.16125e-07	-0.0486	0.624534	rs11039216	10	AGBL2	0	intronic	8.323	6	5	15	1	0	0
11:47721544:C:CTAT	rs80285220	11	47721544	C	CTAT	0.4324			0.624534	rs11039216	10	AGBL2	0	intronic	1.051		5	15	1	0	0
11:47722143:A:AAAAC	rs34724970	11	47722143	A	AAAAC	0.4384			0.604867	rs11039216	10	AGBL2	0	intronic	0.901		5	15	1	0	0
11:47722798:A:G	rs7935521	11	47722798	G	A	0.4324	2.34524e-07	0.0455	0.624534	rs11039216	10	AGBL2	0	intronic	2.904	6	5	15	1	0	0
11:47722819:A:G	rs7935528	11	47722819	G	A	0.4324	2.43669e-07	0.0461	0.624534	rs11039216	10	AGBL2	0	intronic	1.676	6	5	15	1	0	0
11:47722823:C:G	rs7935344	11	47722823	G	C	0.4324	2.53661e-07	-0.0455	0.624534	rs11039216	10	AGBL2	0	intronic	0.345	7	5	15	1	0	0
11:47723540:A:G	rs7117115	11	47723540	A	G	0.4225			0.605594	rs11039216	10	AGBL2	0	intronic	3.784	6	5	15	1	0	0
11:47723938:A:G	rs7939420	11	47723938	G	A	0.4374	2.24513e-07	0.0446	0.609303	rs11039216	10	AGBL2	0	intronic	5.09	6	5	15	1	0	0
11:47729770:C:T	rs12785949	11	47729770	C	T	0.4304	2.16925e-07	0.0461	0.620408	rs11039216	10	AGBL2	0	intronic	1.419	6	5	15	1	0	0
11:47733494:A:G	rs1017730	11	47733494	G	A	0.2356	1.24734e-10	0.0604	0.91383	rs11039364	10	AGBL2	0	intronic	0.459		5	15	1	0	0
11:47734444:A:G	rs7111509	11	47734444	G	A	0.4304	2.20175e-07	0.0452	0.620408	rs11039216	10	AGBL2	0	intronic	0.075	6	5	15	1	0	0
11:47735154:A:T	rs11039354	11	47735154	T	A	0.4354	2.13523e-07	-0.0474	0.605109	rs11039216	10	AGBL2	0	intronic	2.498	6	5	15	1	0	0
11:47740662:A:G	rs2869534	11	47740662	G	A	0.4304	2.21436e-07	0.0468	0.620408	rs11039216	10	FNBP4	0	intronic	1.752	7	4	4	1	0	0
11:47742121:AAAAT:AAAATAAAT	rs534473045	11	47742121	AAAAT	AAAATAAAT	0.159			0.889886	rs11039364	10	FNBP4	0				4	4	1	0	0
11:47742121:A:AAAAT	rs146475609	11	47742121	AAAAT	A	0.2763			0.889886	rs11039364	10	FNBP4	0	intronic	7.089		4	4	1	0	0
11:47744394:A:C	rs10838751	11	47744394	C	A	0.4304	2.22102e-07	0.0458	0.620408	rs11039216	10	FNBP4	0	intronic	0.084	6	4	4	1	0	0
11:47745374:C:T	rs7102205	11	47745374	C	T	0.4304	2.18674e-07	0.0457	0.620408	rs11039216	10	FNBP4	0	intronic	0.018	7	4	4	1	0	0
11:47747959:A:ATTTTTT	rs200028268	11	47747959	ATTTTTT	A	0.4354			0.600429	rs11039216	10	FNBP4	0	intronic	0.985		4	4	1	0	0
11:47753370:C:T	rs2290851	11	47753370	C	T	0.4354	2.3283e-07	-0.0447	0.605109	rs11039216	10	FNBP4	0	intronic	0.423		3	4	1	0	0
11:47756568:C:T	rs1563821	11	47756568	C	T	0.4304	2.27016e-07	0.0483	0.620408	rs11039216	10	FNBP4	0	intronic	4.371	6	4	4	1	0	0
11:47758531:A:G	rs10838753	11	47758531	A	G	0.4344			0.60364	rs11039216	10	FNBP4	0	intronic	4.872	6	4	4	1	0	0
11:47758532:A:C	rs10838754	11	47758532	C	A	0.4344	2.43058e-07	-0.0449	0.60364	rs11039216	10	FNBP4	0	intronic	0.293	6	4	4	1	0	0
11:47758675:A:G	rs7116320	11	47758675	G	A	0.4354	2.33981e-07	-0.0449	0.605109	rs11039216	10	FNBP4	0	intronic	0.094	7	4	4	1	0	0
11:47759841:A:G	rs4752865	11	47759841	G	A	0.4354	2.34692e-07	-0.0448	0.605109	rs11039216	10	FNBP4	0	intronic	0.266	6	4	4	1	0	0
11:47760078:C:T	rs12807014	11	47760078	C	T	0.2753	1.24734e-10	-0.0561	0.893286	rs11039364	10	FNBP4	0	intronic	0.333	5	4	4	1	0	0
11:47760810:A:T	rs11039361	11	47760810	T	A	0.1252	1.09734e-09	-0.0625	0.981641	rs7941404	10	FNBP4	0	intronic	11.42	5	4	4	1	0	0
11:47761508:T:TTTTGTTTG	rs148271316	11	47761508	T	TTTTGTTTG	0.4354			0.605109	rs11039216	10	FNBP4	0	intronic	2.928		4	4	1	0	0
11:47761508:TTTTGTTTG:TTTTGTTTGTTTG	rs570633980	11	47761508	TTTTGTTTG	TTTTGTTTGTTTG	0.003976			0.605109	rs11039216	10	FNBP4	0				4	4	1	0	0
11:47762151:G:GT	rs36005884	11	47762151	GT	G	0.4314			0.609927	rs11039216	10	FNBP4	0	intronic	0.574		4	4	1	0	0
11:47763509:A:G	rs6485773	11	47763509	G	A	0.4304	2.26639e-07	-0.0455	0.620408	rs11039216	10	FNBP4	0	intronic	5.498	6	4	4	1	0	0
11:47765972:C:CAT	rs10547271	11	47765972	CAT	C	0.4304			0.620408	rs11039216	10	FNBP4	0	intronic	0.256		4	4	1	0	0
11:47769620:C:T	rs11039364	11	47769620	C	T	0.2515	1.24734e-10	0.0575	1	rs11039364	10	FNBP4	0	intronic	2.122	7	4	4	1	0	0
11:47769936:A:C	rs7932703	11	47769936	C	A	0.4304	2.30691e-07	-0.0457	0.620408	rs11039216	10	FNBP4	0	intronic	4.931	7	4	4	1	0	0
11:47771476:C:T	rs10838758	11	47771476	C	T	0.4304	2.3228e-07	-0.0463	0.620408	rs11039216	10	FNBP4	0	intronic	2.89	6	4	4	1	0	0
11:47772208:G:T	rs60833259	11	47772208	G	T	0.4354	2.36141e-07	0.0473	0.605109	rs11039216	10	FNBP4	0	intronic	1.662	5	4	4	1	0	0
11:47773518:A:G	rs6485775	11	47773518	G	A	0.4354	2.38119e-07	0.0446	0.605109	rs11039216	10	FNBP4	0	intronic	6.19	6	4	4	1	0	0
11:47774238:C:T	rs12577383	11	47774238	C	T	0.2753	1.24734e-10	0.0561	0.893286	rs11039364	10	FNBP4	0	intronic	0.162	7	4	4	1	0	0
11:47774366:A:AAAAC	rs151189779	11	47774366	A	AAAAC	0.2783			0.871056	rs11039364	10	FNBP4	0	intronic	1.965		4	4	1	0	0
11:47775952:A:G	rs11039369	11	47775952	G	A	0.1213	9.2881e-09	-0.061	0.945298	rs7941404	10	FNBP4	0	intronic	3.465	5	4	4	1	0	0
11:47776283:C:T	rs7929014	11	47776283	C	T	0.4304	2.28906e-07	0.0455	0.620408	rs11039216	10	FNBP4	0	intronic	0.262	1d	4	4	1	0	0
11:47777920:C:G	rs7122217	11	47777920	G	C	0.4354	2.31669e-07	-0.0446	0.605109	rs11039216	10	FNBP4	0	intronic	1.254	5	4	5	1	0	0
11:47778125:C:T	rs11039370	11	47778125	C	T	0.1243	1.2517e-09	0.0622	0.972486	rs7941404	10	FNBP4	0	intronic	3.452	5	4	5	1	0	0
11:47779045:C:T	rs12360643	11	47779045	C	T	0.4344	2.48687e-07	-0.044	0.60364	rs11039216	10	FNBP4	0	intronic	3.398	7	4	4	1	0	0
11:47779385:A:ATATG	rs140508781	11	47779385	A	ATATG	0.4344			0.60364	rs11039216	10	FNBP4	0	intronic	1.148		4	4	1	0	0
11:47780222:A:G	rs12421563	11	47780222	G	A	0.4354	2.35251e-07	-0.0446	0.605109	rs11039216	10	FNBP4	0	intronic	9.514	7	4	4	1	0	0
11:47780754:G:T	rs7927445	11	47780754	G	T	0.2753	1.24734e-10	0.0566	0.893286	rs11039364	10	FNBP4	0	intronic	0.935	5	4	4	1	0	0
11:47781057:C:T	rs10742820	11	47781057	C	T	0.4354	2.3553e-07	-0.0446	0.605109	rs11039216	10	FNBP4	0	intronic	2.988	7	4	4	1	0	0
11:47781460:G:T	rs7108479	11	47781460	G	T	0.4304	2.2951e-07	0.0457	0.620408	rs11039216	10	FNBP4	0	intronic	0.736	6	4	4	1	0	0
11:47782076:C:T	rs6485778	11	47782076	C	T	0.4304	2.30285e-07	0.0456	0.620408	rs11039216	10	FNBP4	0	intronic	2.612	5	4	4	1	0	0
11:47785285:C:G	rs11039373	11	47785285	G	C	0.4344	2.9235e-07	0.0456	0.60364	rs11039216	10	FNBP4	0	intronic	2.073	6	4	4	1	0	0
11:47785347:C:T	rs10838759	11	47785347	C	T	0.4344	2.49969e-07	-0.0424	0.60364	rs11039216	10	FNBP4	0	intronic	3.25	1f	4	4	1	0	0
11:47786414:A:G	rs10838760	11	47786414	G	A	0.4304	2.37791e-07	-0.0456	0.620408	rs11039216	10	FNBP4	0	intronic	8.392	5	1	6	1	0	0
11:47787434:G:T	rs7124396	11	47787434	G	T	0.4354	3.01795e-07	0.0498	0.605109	rs11039216	10	FNBP4	0	intronic	8.809	3a	1	1	1	0	0
11:47787445:A:G	rs7111576	11	47787445	G	A	0.4304	2.32717e-07	0.0484	0.620408	rs11039216	10	FNBP4	0	intronic	9.283	4	1	1	1	0	0
11:47787538:A:G	rs7111606	11	47787538	G	A	0.4304	2.32736e-07	0.0457	0.620408	rs11039216	10	FNBP4	0	intronic	3.32	3a	1	1	1	0	0
11:47788663:C:CGGTGGT	rs67450550	11	47788663	CGGTGGT	C	0.4304			0.620408	rs11039216	10	FNBP4	0	exonic	13.15		1	1	1	0	0
11:47789082:G:T	rs12223593	11	47789082	G	T	0.2753	1.24734e-10	-0.0561	0.893286	rs11039364	10	FNBP4	86	upstream	16.01	4	1	1	1	0	0
11:47789549:G:T	rs11039376	11	47789549	G	T	0.4304	2.29296e-07	0.0457	0.620408	rs11039216	10	FNBP4	553	upstream	7.924	4	1	1	1	0	0
11:47789776:C:T	rs11039377	11	47789776	C	T	0.4344	2.47864e-07	0.0447	0.60364	rs11039216	10	FNBP4	780	upstream	3.581	1f	1	1	1	0	0
11:47791003:C:T	rs11039379	11	47791003	C	T	0.4304	2.29315e-07	0.0456	0.620408	rs11039216	10	FNBP4	2007	intergenic	3.533	7	5	5	1	0	0
11:47791429:C:T	rs2869541	11	47791429	C	T	0.4354	2.4071e-07	-0.0444	0.605109	rs11039216	10	FNBP4	2433	intergenic	1.225	5	5	5	1	0	0
11:47791840:A:AT	rs35360605	11	47791840	AT	A	0.4314			0.615887	rs11039216	10	FNBP4	2844	intergenic	1.447		5	5	1	0	0
11:47791844:A:T	rs78187521	11	47791844	T	A	0.4304			0.620408	rs11039216	10	FNBP4	2848	intergenic	3.613	6	5	5	1	0	0
11:47791870:A:G	rs7129237	11	47791870	G	A	0.4304	2.30363e-07	0.0486	0.620408	rs11039216	10	FNBP4	2874	intergenic	2.816	6	5	5	1	0	0
11:47794538:C:G	rs61895760	11	47794538	G	C	0.4304	2.29062e-07	0.0437	0.620408	rs11039216	10	NUP160	5100	intergenic	3.124	5	5	5	1	0	0
11:47794802:C:T	rs10838763	11	47794802	C	T	0.4304	2.28004e-07	0.0457	0.620408	rs11039216	10	NUP160	4836	intergenic	1.578	6	5	5	1	0	0
11:47797917:A:T	rs7101597	11	47797917	T	A	0.4344	2.48217e-07	-0.0446	0.60364	rs11039216	10	NUP160	1721	intergenic	2.654	4	4	5	1	0	0
11:47798194:C:CT	rs71457231	11	47798194	C	CT	0.2694			0.848424	rs11039364	10	NUP160	1444	intergenic	2.642		4	5	1	0	0
11:47798753:A:G	rs11039392	11	47798753	G	A	0.4344	2.481e-07	-0.0448	0.60364	rs11039216	10	NUP160	885	downstream	2.417	7	4	4	1	0	0
11:47801101:A:G	rs7114813	11	47801101	G	A	0.4304	2.2759e-07	-0.0455	0.620408	rs11039216	10	NUP160	0	intronic	0.427	6	4	4	1	0	0
11:47805418:C:G	rs7925211	11	47805418	G	C	0.4354	2.34543e-07	-0.0445	0.605109	rs11039216	10	NUP160	0	intronic	0.515	6	4	4	1	0	0
11:47805856:A:G	rs12226431	11	47805856	G	A	0.4304	2.26699e-07	0.0456	0.620408	rs11039216	10	NUP160	0	intronic	0.225	6	4	4	1	0	0
11:47808653:A:T	rs71475989	11	47808653	A	T	0.4324			0.617358	rs11039216	10	NUP160	0	intronic	0.237	6	4	4	1	0	0
11:47808836:C:G	rs10838766	11	47808836	G	C	0.4354	2.34243e-07	0.0445	0.605109	rs11039216	10	NUP160	0	intronic	2.488	6	4	4	1	0	0
11:47808980:C:CTT	rs145162308	11	47808980	CTT	C	0.4384			0.603656	rs11039216	10	NUP160	0	intronic	9.381		4	4	1	0	0
11:47810617:C:T	rs10838767	11	47810617	C	T	0.4304	2.3044e-07	0.045	0.620408	rs11039216	10	NUP160	0	intronic	0.339	7	4	4	1	0	0
11:47811309:A:C	rs7114011	11	47811309	C	A	0.2753	1.24734e-10	-0.0555	0.893286	rs11039364	10	NUP160	0	intronic	0.86	1f	4	4	1	0	0
11:47811933:A:G	rs2125838	11	47811933	G	A	0.4344	2.47982e-07	-0.0451	0.60364	rs11039216	10	NUP160	0	intronic	0.392		4	4	1	0	0
11:47814280:A:G	rs754434	11	47814280	G	A	0.4304	2.30575e-07	-0.0455	0.620408	rs11039216	10	NUP160	0	UTR3	6.592	1f	2	4	1	0	0
11:47815702:A:G	rs4752792	11	47815702	G	A	0.4354	2.59927e-07	-0.0438	0.605109	rs11039216	10	NUP160	0	intronic	4.678	5	4	4	1	0	0
11:47816052:A:G	rs10838768	11	47816052	G	A	0.4304	2.2824e-07	0.0455	0.620408	rs11039216	10	NUP160	0	intronic	3.07	6	4	4	1	0	0
11:47817010:G:T	rs3886262	11	47817010	G	T	0.4314	2.52983e-07	-0.045	0.615887	rs11039216	10	NUP160	0	intronic	13.24	1f	4	4	1	0	0
11:47817290:A:G	rs2904127	11	47817290	G	A	0.4304	2.57155e-07	-0.0449	0.620408	rs11039216	10	NUP160	0	intronic	3.236	7	4	4	1	0	0
11:47818703:A:ATTCACT	rs11270408	11	47818703	ATTCACT	A	0.4364			0.60189	rs11039216	10	NUP160	0	intronic	0.317		4	4	1	0	0
11:47818704:G:GAAA	rs548660915	11	47818704	GAAA	G	0.4364			0.60189	rs11039216	10	NUP160	0	intronic	0.69		4	4	1	0	0
11:47818705:G:T	rs77595962	11	47818705	T	G	0.4354			0.605109	rs11039216	10	NUP160	0	intronic	0.772	6	4	4	1	0	0
11:47818707:A:T	rs181677220	11	47818707	T	A	0.4364			0.60189	rs11039216	10	NUP160	0	intronic	6.938	6	4	4	1	0	0
11:47820241:A:G	rs34228231	11	47820241	G	A	0.2306	3.24895e-10	0.057	0.890534	rs11039364	10	NUP160	0	intronic	3.274	6	4	4	1	0	0
11:47822217:C:T	rs11039398	11	47822217	C	T	0.2753	1.24734e-10	0.0556	0.893286	rs11039364	10	NUP160	0	intronic	5.695	6	4	4	1	0	0
11:47823056:C:T	rs7112248	11	47823056	C	T	0.4304	2.5507e-07	0.046	0.620408	rs11039216	10	NUP160	0	intronic	2.352	7	4	4	1	0	0
11:47825333:A:G	rs10838769	11	47825333	G	A	0.4354	2.5851e-07	0.0439	0.605109	rs11039216	10	NUP160	0	intronic	0.966	6	4	4	1	0	0
11:47825590:A:G	rs11039401	11	47825590	G	A	0.4304	2.52269e-07	0.0448	0.620408	rs11039216	10	NUP160	0	intronic	0.812	7	4	4	1	0	0
11:47826090:A:C	rs11039402	11	47826090	C	A	0.4304	2.50713e-07	-0.0451	0.620408	rs11039216	10	NUP160	0	intronic	13.73	6	4	4	1	0	0
11:47828344:C:T	rs11039406	11	47828344	C	T	0.2654			0.718915	rs11039364	10	NUP160	0	intronic	6.004	7	4	4	1	0	0
11:47828988:C:T	rs7115228	11	47828988	C	T	0.4354	2.56069e-07	-0.0439	0.605109	rs11039216	10	NUP160	0	intronic	2.326	7	4	4	1	0	0
11:47829387:G:GTATAA	rs137978402	11	47829387	G	GTATAA	0.4334			0.600959	rs11039216	10	NUP160	0	intronic	0.91		4	4	1	0	0
11:47830590:C:T	rs12225854	11	47830590	C	T	0.4304	2.57749e-07	-0.045	0.620408	rs11039216	10	NUP160	0	intronic	2.423	7	4	4	1	0	0
11:47831332:A:G	rs10838771	11	47831332	G	A	0.4354	2.61534e-07	0.0465	0.605109	rs11039216	10	NUP160	0	intronic	4.015	6	4	5	1	0	0
11:47833398:A:T	rs1563820	11	47833398	T	A	0.4354	2.59058e-07	0.0439	0.605109	rs11039216	10	NUP160	0	intronic	1.778	6	4	4	1	0	0
11:47834346:A:G	rs10838773	11	47834346	G	A	0.4264	3.66936e-07	0.0448	0.612289	rs11039216	10	NUP160	0	intronic	2.491	6	4	4	1	0	0
11:47835721:A:C	rs11039409	11	47835721	C	A	0.3519	3.46153e-09	-0.0544	0.610687	rs11039364	10	NUP160	0	intronic	1.61	6	4	4	1	0	0
11:47836026:A:G	rs10458914	11	47836026	G	A	0.2714	1.24734e-10	0.0556	0.872894	rs11039364	10	NUP160	0	intronic	3.069	7	4	4	1	0	0
11:47836302:A:T	rs7131262	11	47836302	T	A	0.2714	1.66973e-10	0.054	0.872894	rs11039364	10	NUP160	0	intronic	6.3	6	4	4	1	0	0
11:47837408:C:G	rs6485786	11	47837408	G	C	0.4304	2.52707e-07	0.045	0.620408	rs11039216	10	NUP160	0	intronic	7.095	1f	4	4	1	0	0
11:47840101:C:CAAAAA	11:47840101:C:CAAAAA	11	47840101	C	CAAAAA	0.002982			0.760384	rs11039364	10	NUP160	0		3.789		4	4	1	0	0
11:47840101:C:CAAAA	11:47840101:C:CAAAA	11	47840101	C	CAAAA	0.3082			0.760384	rs11039364	10	NUP160	0	intronic	3.854		4	4	1	0	0
11:47840622:C:T	rs28617307	11	47840622	C	T	0.4354	2.62524e-07	0.0439	0.605109	rs11039216	10	NUP160	0	intronic	7.896	6	4	4	1	0	0
11:47841862:A:G	rs4752796	11	47841862	G	A	0.4354	2.64275e-07	0.0439	0.605109	rs11039216	10	NUP160	0	intronic	7.717	1d	4	4	1	0	0
11:47842534:C:CCT	rs35682749	11	47842534	CCT	C	0.4304			0.620408	rs11039216	10	NUP160	0	intronic	3.116		4	4	1	0	0
11:47843133:A:C	rs7122182	11	47843133	C	A	0.4354	2.63216e-07	0.044	0.605109	rs11039216	10	NUP160	0	intronic	3.62	7	4	4	1	0	0
11:47844368:A:G	rs7948468	11	47844368	G	A	0.4354	2.61646e-07	-0.0448	0.605109	rs11039216	10	NUP160	0	intronic	3.089	6	4	4	1	0	0
11:47844583:C:T	rs11039414	11	47844583	C	T	0.4344	3.16279e-07	-0.0444	0.60364	rs11039216	10	NUP160	0	intronic	5.06	6	4	4	1	0	0
11:47845814:A:G	rs11039415	11	47845814	G	A	0.4304	2.55245e-07	-0.045	0.620408	rs11039216	10	NUP160	0	intronic	1.465	6	4	5	1	0	0
11:47846366:G:GT	rs71045522	11	47846366	GT	G	0.4344			0.601208	rs11039216	10	NUP160	0	intronic	0.447		4	5	1	0	0
11:47848442:G:T	rs7110300	11	47848442	G	T	0.4304	2.57577e-07	-0.0448	0.620408	rs11039216	10	NUP160	0	intronic	2.879	6	4	5	1	0	0
11:47849470:G:T	rs9633830	11	47849470	G	T	0.4304	2.57873e-07	-0.0449	0.620408	rs11039216	10	NUP160	0	intronic	2.91	5	4	5	1	0	0
11:47850149:C:CAT	rs35392358	11	47850149	CAT	C	0.4304			0.620408	rs11039216	10	NUP160	0	intronic	9.319		4	5	1	0	0
11:47851354:C:T	rs11039419	11	47851354	C	T	0.4304	2.55816e-07	0.045	0.620408	rs11039216	10	NUP160	0	intronic	2.239	6	4	5	1	0	0
11:47852057:C:T	rs7123952	11	47852057	C	T	0.4344	2.74116e-07	-0.0443	0.60364	rs11039216	10	NUP160	0	intronic	7.271	7	4	5	1	0	0
11:47855362:T:TG	rs35129870	11	47855362	TG	T	0.4304			0.620408	rs11039216	10	NUP160	0	intronic	3.135		4	4	1	0	0
11:47856114:A:G	rs10838774	11	47856114	G	A	0.4304	2.57186e-07	-0.0452	0.620408	rs11039216	10	NUP160	0	intronic	1.974	6	4	4	1	0	0
11:47856382:C:G	rs10838775	11	47856382	G	C	0.4344	2.75829e-07	-0.0422	0.60364	rs11039216	10	NUP160	0	intronic	2.552	5	4	4	1	0	0
11:47860193:C:T	rs10838776	11	47860193	C	T	0.4304	3.00361e-07	0.0435	0.620408	rs11039216	10	NUP160	0	intronic	0.48	6	4	4	1	0	0
11:47860954:A:C	rs10838777	11	47860954	C	A	0.4304	2.83518e-07	-0.045	0.620408	rs11039216	10	NUP160	0	intronic	5.938	1f	4	4	1	0	0
11:47864392:A:T	rs10458915	11	47864392	T	A	0.4304	2.51534e-07	0.0449	0.620408	rs11039216	10	NUP160	0	intronic	1.747	6	4	4	1	0	0
11:47864842:C:T	rs10742824	11	47864842	C	T	0.4304	2.54431e-07	0.045	0.620408	rs11039216	10	NUP160	0	intronic	0.135	6	2	4	1	0	0
11:47865160:G:T	rs10769299	11	47865160	G	T	0.4344	2.70134e-07	0.0442	0.60364	rs11039216	10	NUP160	0	intronic	2.608	1f	2	4	1	0	0
11:47865560:C:T	rs10769300	11	47865560	C	T	0.4304	2.52902e-07	0.045	0.620408	rs11039216	10	NUP160	0	intronic	10.73	1d	2	4	1	0	0
11:47867059:C:T	rs11039429	11	47867059	C	T	0.4304	2.69153e-07	0.0447	0.620408	rs11039216	10	NUP160	0	intronic	0.262	5	4	4	1	0	0
11:47872012:G:T	rs11039431	11	47872012	G	T	0.4314	2.61702e-07	0.0448	0.615887	rs11039216	10	NUP160	1904	intergenic	3.009	4	2	15	1	0	0
11:47873327:A:G	rs11039432	11	47873327	G	A	0.4314	2.61436e-07	0.0448	0.615887	rs11039216	10	NUP160	3219	intergenic	0.281	3a	5	15	1	0	0
11:47875910:C:T	rs2170815	11	47875910	C	T	0.4314	2.60663e-07	-0.045	0.615887	rs11039216	10	NUP160	5802	intergenic	3.264		5	15	1	0	0
11:47878264:A:G	rs12576933	11	47878264	G	A	0.4314	2.60818e-07	0.045	0.615887	rs11039216	10	NUP160	8156	intergenic	0.444	5	5	15	1	0	0
11:47881740:A:G	rs7929725	11	47881740	G	A	0.4314	2.61562e-07	-0.045	0.615887	rs11039216	10	NUP160	11632	intergenic	10.9	1f	5	15	0	0	0
11:47882130:A:C	rs12366244	11	47882130	C	A	0.4314	2.60635e-07	0.0457	0.615887	rs11039216	10	NUP160	12022	intergenic	2.537	1f	5	15	0	0	0
11:47882341:A:G	rs10838784	11	47882341	G	A	0.4314	2.65323e-07	0.0452	0.615887	rs11039216	10	NUP160	12233	intergenic	1.229	1f	5	15	0	0	0
11:47882782:C:T	rs7933896	11	47882782	C	T	0.4314	2.66793e-07	0.0439	0.615887	rs11039216	10	NUP160	12674	intergenic	8.794	6	5	15	0	0	0
11:47883337:C:T	rs7934481	11	47883337	C	T	0.2773	1.24734e-10	0.0548	0.885772	rs11039364	10	NUP160	13229	intergenic	3.076	4	5	15	0	0	0
11:47884260:C:T	rs11039434	11	47884260	C	T	0.4314	2.65919e-07	-0.0452	0.615887	rs11039216	10	NUP160	14152	intergenic	1.485	7	5	15	0	0	0
11:47886364:C:T	rs4752798	11	47886364	C	T	0.4364	2.67207e-07	0.044	0.600661	rs11039216	10	NUP160	16256	intergenic	18.2	3a	2	15	0	0	0
11:47886639:A:T	rs7943464	11	47886639	T	A	0.4314	2.62635e-07	0.0452	0.615887	rs11039216	10	NUP160	16531	intergenic	9.049	1f	1	15	0	0	0
11:47889545:C:T	rs7118747	11	47889545	C	T	0.4364	2.6864e-07	-0.0443	0.600661	rs11039216	10	NUP160	19437	intergenic	1.361	1f	5	15	0	0	0
11:47890172:A:G	rs12803857	11	47890172	G	A	0.2545	3.05388e-10	0.0546	0.985509	rs11039364	10	NUP160	20064	intergenic	0.187	7	5	15	0	0	0
11:47890421:A:T	rs7941399	11	47890421	T	A	0.4314	2.62871e-07	-0.0453	0.615887	rs11039216	10	NUP160	20313	intergenic	0.62	6	5	15	0	0	0
11:47892160:C:CT	rs10708460	11	47892160	C	CT	0.4364			0.600661	rs11039216	10	NUP160	22052	intergenic	1.836		5	15	0	0	0
11:47899030:C:T	rs1483988	11	47899030	C	T	0.4284	2.72174e-07	0.0454	0.604434	rs11039216	10	RP11-793I11.1	27844	intergenic	0.163	6	9	15	0	0	0
11:47914958:C:G	rs78239375	11	47914958	G	C	0.1233	2.02246e-08	0.053	0.928795	rs7941404	10	RP11-793I11.1	11916	intergenic	0.499	5	9	15	0	0	0
11:47929846:A:G	rs6485795	11	47929846	G	A	0.2753	4.51573e-10	0.0514	0.84732	rs11039364	10	RP11-793I11.1	2686	intergenic	12.95	1f	2	15	0	0	0
11:47943419:C:T	rs10838791	11	47943419	C	T	0.2505	4.39059e-10	0.0535	0.926708	rs11039364	10	RP11-793I11.1	16259	intergenic	1.368	7	5	15	0	0	0
11:48009074:C:T	rs11039482	11	48009074	C	T	0.1322	2.08834e-08	0.0542	0.839447	rs7941404	10	PTPRJ	0	intronic	4.156	5	2	7	1	0	0
11:48022512:C:T	rs34909049	11	48022512	C	T	0.1332	2.50467e-08	0.0537	0.830096	rs7941404	10	PTPRJ	0	intronic	1.344	7	5	5	1	0	0
11:48080531:G:T	rs61914724	11	48080531	G	T	0.1322	1.67517e-08	0.0559	0.728897	rs7941404	10	PTPRJ	0	intronic	0.793	5	4	5	1	0	0
11:48333360:A:G	rs1483121	11	48333360	G	A	0.1292	1.77026e-08	0.0525	0.713711	rs7941404	10	OR4S1	4655	intergenic	0.62		9	15	1	0	0
11:48335505:C:T	rs7107291	11	48335505	C	T	0.1252	1.26931e-08	0.0566	0.680268	rs7941404	10	OR4S1	6800	intergenic	0.467	6	9	15	1	0	0
11:48437356:A:G	rs61917510	11	48437356	G	A	0.1292	1.43493e-07	0.0462	0.698352	rs7941404	10	OR4C2P	4405	intergenic	2.991	5	9	15	0	0	0
17:43463493:A:C	rs79724577	17	43463493	A	C	0.1918			0.700547	rs17762954	11	ARHGAP27	7781	intergenic	7.034	5	5	14	1	0	0
17:43471489:A:G	rs4763	17	43471489	G	A	0.1909			0.685894	rs17762954	11	ARHGAP27	0	UTR3	14.83		4	5	1	0	0
17:43473307:C:G	rs62064597	17	43473307	C	G	0.1909			0.69761	rs17762954	11	ARHGAP27	0	intronic	2.129	5	1	5	1	0	0
17:43474668:C:G	rs62064598	17	43474668	C	G	0.1938			0.709641	rs17762954	11	ARHGAP27:CTB-39G8.3	0:0	ncRNA_intronic	0.778	5	4	4	1	0	0
17:43475929:A:G	rs2028078	17	43475929	G	A	0.1938			0.709641	rs17762954	11	ARHGAP27	0	intronic	3.261	7	4	5	1	0	0
17:43476807:A:G	rs56220387	17	43476807	A	G	0.1918			0.72088	rs17762954	11	ARHGAP27	0	intronic	1.44	6	4	5	1	0	0
17:43479748:C:T	rs55793500	17	43479748	T	C	0.1938			0.709641	rs17762954	11	ARHGAP27	0	intronic	1.254	5	4	4	1	0	0
17:43480701:A:G	rs62064600	17	43480701	G	A	0.1938			0.709641	rs17762954	11	ARHGAP27	0	intronic	0.942	5	4	4	1	0	0
17:43483551:C:T	rs56236914	17	43483551	C	T	0.1938			0.709641	rs17762954	11	ARHGAP27	0	intronic	4.604	5	1	5	1	0	0
17:43484496:C:T	rs62064603	17	43484496	C	T	0.1938			0.709641	rs17762954	11	ARHGAP27	0	intronic	0.159	4	1	5	1	0	0
17:43484598:G:T	rs73984391	17	43484598	G	T	0.1938			0.709641	rs17762954	11	ARHGAP27	0	intronic	1.42	3a	1	5	1	0	0
17:43484903:C:T	rs1808189	17	43484903	T	C	0.1938			0.709641	rs17762954	11	ARHGAP27	0	intronic	3.735	6	2	5	1	0	0
17:43485551:G:T	rs62064637	17	43485551	T	G	0.1938			0.709641	rs17762954	11	ARHGAP27	0	intronic	0.517	5	1	5	1	0	0
17:43487217:A:G	rs36078910	17	43487217	G	A	0.1968			0.712237	rs17762954	11	ARHGAP27	0	intronic	3.725	4	1	1	1	0	0
17:43487424:C:T	rs35389313	17	43487424	T	C	0.1968			0.712237	rs17762954	11	ARHGAP27	0	intronic	8.401	4	1	1	1	0	0
17:43487574:A:C	rs35327136	17	43487574	C	A	0.1928			0.713317	rs17762954	11	ARHGAP27	0	intronic	6.242	2b	1	1	1	0	0
17:43488382:C:T	rs8071011	17	43488382	C	T	0.1968			0.712237	rs17762954	11	ARHGAP27	0	intronic	2.491	2b	1	7	1	0	0
17:43488792:C:T	rs62064641	17	43488792	T	C	0.1968			0.712237	rs17762954	11	ARHGAP27	0	intronic	2.253	5	2	7	1	0	0
17:43489161:T:TCACACACA	17:43489161:T:TCACACACA	17	43489161	T	TCACACACA	0.00497			0.711205	rs17762954	11	ARHGAP27	0	intronic	5.191		2	7	1	0	0
17:43489161:T:TCACACA	17:43489161:T:TCACACA	17	43489161	T	TCACACA	0.1918			0.711205	rs17762954	11	ARHGAP27	0		5.31		2	7	1	0	0
17:43489161:T:TCA	17:43489161:T:TCA	17	43489161	T	TCA	0.07654			0.711205	rs17762954	11	ARHGAP27	0		5.547		2	7	1	0	0
17:43490853:A:G	rs62064643	17	43490853	G	A	0.1948			0.72337	rs17762954	11	ARHGAP27	0	intronic	1.202	4	2	15	1	0	0
17:43491003:A:G	rs34063617	17	43491003	G	A	0.1968			0.712237	rs17762954	11	ARHGAP27	0	intronic	0.147	4	2	15	1	0	0
17:43492357:C:T	rs12940792	17	43492357	C	T	0.1968			0.712237	rs17762954	11	ARHGAP27	0	intronic	2.327	5	5	15	1	0	0
17:43493101:A:G	rs12947718	17	43493101	G	A	0.1968			0.712237	rs17762954	11	ARHGAP27	0	intronic	0.362	1f	2	15	1	0	0
17:43493398:G:GTT	rs369762169	17	43493398	G	GTT	0.1909			0.703401	rs17762954	11	ARHGAP27	0	intronic	0.507		2	15	1	0	0
17:43493504:C:T	rs71373560	17	43493504	C	T	0.1968			0.712237	rs17762954	11	ARHGAP27	0	intronic	7.775	6	5	15	1	0	0
17:43493560:C:G	rs34915103	17	43493560	C	G	0.1968			0.712237	rs17762954	11	ARHGAP27	0	intronic	0.061	7	5	15	1	0	0
17:43493835:C:T	rs12942951	17	43493835	T	C	0.1909			0.691858	rs17762954	11	ARHGAP27	0	intronic	6.533	5	5	15	1	0	0
17:43495216:A:G	rs35884427	17	43495216	G	A	0.1968			0.712237	rs17762954	11	ARHGAP27	0	intronic	2.764	7	4	15	1	0	0
17:43495235:C:G	17:43495235:C:G	17	43495235	C	G	0.1968			0.712237	rs17762954	11	ARHGAP27	0	intronic	0.008	7	4	15	1	0	0
17:43495420:A:T	rs12936645	17	43495420	A	T	0.1948			0.70203	rs17762954	11	ARHGAP27	0	intronic	0.056	6	4	15	1	0	0
17:43495852:A:G	rs34286926	17	43495852	A	G	0.1958			0.716797	rs17762954	11	ARHGAP27	0	intronic	0.495	2b	4	15	1	0	0
17:43496465:C:T	rs56378631	17	43496465	T	C	0.1958			0.716797	rs17762954	11	ARHGAP27	0	intronic	6.297	5	4	15	1	0	0
17:43496828:C:T	rs12946723	17	43496828	C	T	0.1958			0.716797	rs17762954	11	ARHGAP27	0	intronic	0.285	6	4	15	1	0	0
17:43497210:A:G	rs12952764	17	43497210	G	A	0.1958			0.716797	rs17762954	11	ARHGAP27	0	intronic	0.507	5	4	15	1	0	0
17:43498180:C:T	rs35420583	17	43498180	C	T	0.1958			0.716797	rs17762954	11	ARHGAP27	0	intronic	0.612	7	4	15	1	0	0
17:43498181:A:G	rs34792542	17	43498181	A	G	0.1958			0.716797	rs17762954	11	ARHGAP27	0	intronic	0.778	7	4	15	1	0	0
17:43499328:C:T	rs35519908	17	43499328	T	C	0.1958			0.716797	rs17762954	11	ARHGAP27	0	intronic	1.028	7	4	15	1	0	0
17:43499839:A:G	rs12942666	17	43499839	A	G	0.1958			0.716797	rs17762954	11	ARHGAP27	0	intronic	7.194	6	4	15	1	0	0
17:43500477:A:G	rs62064645	17	43500477	G	A	0.1938			0.728095	rs17762954	11	ARHGAP27	0	intronic	0.956	7	4	15	1	0	0
17:43500587:A:G	rs62064646	17	43500587	G	A	0.1958			0.716797	rs17762954	11	ARHGAP27	0	intronic	2.418	6	4	15	1	0	0
17:43500621:A:G	rs62064647	17	43500621	G	A	0.1958			0.716797	rs17762954	11	ARHGAP27	0	intronic	10.48	6	1	15	1	0	0
17:43501442:C:T	rs7222389	17	43501442	T	C	0.1958			0.716797	rs17762954	11	ARHGAP27	0	intronic	0.31	1f	1	15	1	0	0
17:43501591:C:T	rs55648326	17	43501591	T	C	0.1958			0.716797	rs17762954	11	ARHGAP27	0	intronic	12.07	5	1	15	1	0	0
17:43501940:A:G	rs56212100	17	43501940	G	A	0.1968			0.711219	rs17762954	11	ARHGAP27	0	intronic	3.345	5	1	15	1	0	0
17:43502012:C:T	17:43502012:C:T	17	43502012	T	C	0.1958			0.716797	rs17762954	11	ARHGAP27	0	intronic	3.961		1	15	1	0	0
17:43502012:A:T	17:43502012:A:T	17	43502012	T	A	0.05865			0.716797	rs17762954	11	ARHGAP27	0		4.244	6	1	15	1	0	0
17:43502044:A:AG	rs533978821	17	43502044	AG	A	0.1958			0.716797	rs17762954	11	ARHGAP27	0	intronic	0.911		1	15	1	0	0
17:43502111:A:G	rs62064649	17	43502111	A	G	0.1958			0.716797	rs17762954	11	ARHGAP27	0	intronic	0.976	7	1	15	1	0	0
17:43502241:C:T	rs35626715	17	43502241	T	C	0.1958			0.716797	rs17762954	11	ARHGAP27	0	intronic	12.37	5	1	15	1	0	0
17:43503000:A:G	17:43503000:A:G	17	43503000	G	A	0.1938			0.728095	rs17762954	11	ARHGAP27	0	intronic	9.76	4	1	1	1	0	0
17:43503284:A:G	rs76344126	17	43503284	G	A	0.1938			0.728095	rs17762954	11	ARHGAP27	0	intronic	4.063	4	1	7	1	0	0
17:43503294:A:C	rs7209501	17	43503294	A	C	0.1948			0.722422	rs17762954	11	ARHGAP27	0	intronic	7.138	2b	1	7	1	0	0
17:43504525:A:AC	rs199883901	17	43504525	A	AC	0.1998			0.70651	rs17762954	11	ARHGAP27	0	intronic	3.132		4	5	1	0	0
17:43507297:C:T	rs12949256	17	43507297	C	T	0.1938			0.728095	rs17762954	11	ARHGAP27	0	exonic	14.99	4	1	13	1	0	0
17:43507403:A:G	rs7220206	17	43507403	G	A	0.1938			0.728095	rs17762954	11	ARHGAP27	0	exonic	5.617	2b	1	13	1	0	0
17:43507649:A:G	rs7222444	17	43507649	A	G	0.1938			0.728095	rs17762954	11	ARHGAP27	0	UTR5	18.95	4	1	13	1	0	0
17:43508223:G:T	rs12939187	17	43508223	G	T	0.1938			0.728095	rs17762954	11	ARHGAP27	0	intronic	6.965	4	1	11	1	0	0
17:43508303:A:G	rs34018943	17	43508303	A	G	0.1938			0.728095	rs17762954	11	ARHGAP27	0	intronic	8.007	4	1	11	1	0	0
17:43508616:G:T	rs34104358	17	43508616	G	T	0.1938			0.728095	rs17762954	11	ARHGAP27	0	intronic	6.331	2b	1	2	1	0	0
17:43509310:A:G	rs62064652	17	43509310	A	G	0.1928			0.724003	rs17762954	11	ARHGAP27	0	intronic	1.637	4	1	1	1	0	0
17:43509316:C:T	rs62064653	17	43509316	C	T	0.1928			0.724003	rs17762954	11	ARHGAP27	0	intronic	7.192	4	1	1	1	0	0
17:43509778:C:T	rs56020833	17	43509778	C	T	0.1938			0.728095	rs17762954	11	ARHGAP27	0	intronic	10.31	2b	1	1	1	0	0
17:43510187:C:G	rs55642947	17	43510187	G	C	0.1938			0.728095	rs17762954	11	ARHGAP27	0	UTR5	10.52	4	1	1	1	0	0
17:43511435:A:C	rs34465449	17	43511435	C	A	0.1938	3.79694e-09	-0.0554	0.728095	rs17762954	11	ARHGAP27	0	intronic	1.001	7	4	5	1	0	0
17:43512206:A:G	rs12946900	17	43512206	G	A	0.1938	3.60687e-09	0.0556	0.728095	rs17762954	11	ARHGAP27	418	upstream	2.186	2c	4	5	1	0	0
17:43512318:A:G	rs56168933	17	43512318	G	A	0.1938	9.19823e-09	-0.0531	0.728095	rs17762954	11	ARHGAP27	530	upstream	2	7	4	5	1	0	0
17:43512439:C:G	rs55790407	17	43512439	G	C	0.1938	3.68769e-09	-0.0555	0.728095	rs17762954	11	ARHGAP27	651	upstream	3.05	5	4	5	1	0	0
17:43513441:C:T	rs11012	17	43513441	C	T	0.1948	3.75264e-09	-0.0554	0.722422	rs17762954	11	PLEKHM1	0	UTR3	0.233		4	4	1	0	0
17:43513551:C:G	rs9730	17	43513551	G	C	0.1938	3.60687e-09	0.0556	0.728095	rs17762954	11	PLEKHM1	0	UTR3	5.663	1f	4	4	1	0	0
17:43513896:C:T	rs62064654	17	43513896	C	T	0.1938	3.19244e-09	-0.0562	0.728095	rs17762954	11	PLEKHM1	0	UTR3	1.31	5	4	4	1	0	0
17:43514954:A:G	rs62064655	17	43514954	G	A	0.1938			0.728095	rs17762954	11	PLEKHM1	0	UTR3	7.13	5	4	4	1	0	0
17:43515846:C:T	rs34363898	17	43515846	C	T	0.1938			0.728095	rs17762954	11	PLEKHM1	0	intronic	1.599	7	4	4	1	0	0
17:43515885:A:G	rs36114997	17	43515885	A	G	0.1938			0.728095	rs17762954	11	PLEKHM1	0	intronic	1.67	7	4	4	1	0	0
17:43515927:C:T	rs568655892	17	43515927	C	T	0.1948			0.722422	rs17762954	11	PLEKHM1	0	intronic	0.978		4	4	1	0	0
17:43516402:A:G	rs17631303	17	43516402	G	A	0.1938	2.57036e-09	0.0569	0.728095	rs17762954	11	PLEKHM1	0	intronic	10.76	1d	3	4	1	0	0
17:43516739:A:G	rs557443000	17	43516739	G	A	0.1938			0.728095	rs17762954	11	PLEKHM1	0	intronic	8.034		2	4	1	0	0
17:43517054:A:G	rs62064657	17	43517054	G	A	0.1938			0.728095	rs17762954	11	PLEKHM1	0	intronic	8.784	5	2	5	1	0	0
17:43517252:C:T	rs35489312	17	43517252	C	T	0.1938	3.35185e-09	0.056	0.728095	rs17762954	11	PLEKHM1	0	intronic	3.279	5	4	4	1	0	0
17:43519564:A:C	rs34887474	17	43519564	C	A	0.1938			0.728095	rs17762954	11	PLEKHM1	0	intronic	6.054	5	4	5	1	0	0
17:43520118:A:G	rs2684641	17	43520118	A	G	0.1938			0.728095	rs17762954	11	PLEKHM1	0	intronic	0.119	5	4	5	1	0	0
17:43520272:A:G	rs62065374	17	43520272	G	A	0.1938			0.728095	rs17762954	11	PLEKHM1	0	intronic	5.477	5	4	5	1	0	0
17:43520675:C:T	rs35329349	17	43520675	T	C	0.1799			0.681458	rs17762954	11	PLEKHM1	0	intronic	2.026	5	4	5	1	0	0
17:43521161:C:G	rs62065376	17	43521161	C	G	0.1948			0.722422	rs17762954	11	PLEKHM1	0	intronic	1.139	5	4	5	1	0	0
17:43521193:A:G	rs62065377	17	43521193	A	G	0.1948			0.722422	rs17762954	11	PLEKHM1	0	intronic	6.387	5	4	5	1	0	0
17:43522361:C:T	rs62065378	17	43522361	C	T	0.1938	6.08208e-09	0.0536	0.728095	rs17762954	11	PLEKHM1	0	intronic	1.236	7	4	5	1	0	0
17:43522775:T:TTGTG	rs535598311	17	43522775	TTGTG	T	0.1859			0.689342	rs17762954	11	PLEKHM1	0	intronic	2.257		4	5	1	0	0
17:43523385:T:TC	rs149182889	17	43523385	T	TC	0.1938			0.728095	rs17762954	11	PLEKHM1	0	intronic	5.415		2	5	1	0	0
17:43524526:C:T	rs113575082	17	43524526	C	T	0.1938			0.728095	rs17762954	11	PLEKHM1	0	intronic	6.179	5	4	5	1	0	0
17:43525022:A:G	rs71373572	17	43525022	G	A	0.1938			0.728095	rs17762954	11	PLEKHM1	0	intronic	0.472	5	4	5	1	0	0
17:43525166:C:CT	rs373607110	17	43525166	C	CT	0.1909			0.651862	rs17762954	11	PLEKHM1	0	intronic	4.99		4	5	1	0	0
17:43525346:T:TAG	rs67974075	17	43525346	TAG	T	0.1938			0.728095	rs17762954	11	PLEKHM1	0	intronic	4.891		4	5	1	0	0
17:43525365:C:T	rs62065379	17	43525365	C	T	0.1938			0.728095	rs17762954	11	PLEKHM1	0	intronic	0.303	7	4	5	1	0	0
17:43527025:C:T	rs62065380	17	43527025	C	T	0.1938			0.728095	rs17762954	11	PLEKHM1	0	intronic	0.931	7	4	5	1	0	0
17:43527323:C:T	rs112538459	17	43527323	C	T	0.1938	5.37164e-09	-0.0542	0.728095	rs17762954	11	PLEKHM1	0	intronic	1.698	6	4	5	1	0	0
17:43529293:A:G	rs2077606	17	43529293	G	A	0.1938			0.728095	rs17762954	11	PLEKHM1	0	intronic	10.41	1f	4	5	1	0	0
17:43529687:C:T	rs1079434	17	43529687	T	C	0.1938			0.728095	rs17762954	11	PLEKHM1	0	intronic	5.204		4	5	1	0	0
17:43529769:G:T	rs1079432	17	43529769	G	T	0.1938			0.728095	rs17762954	11	PLEKHM1	0	intronic	15.35	6	4	5	1	0	0
17:43531926:C:T	rs112257723	17	43531926	C	T	0.1938			0.728095	rs17762954	11	PLEKHM1:AC091132.1	0:0	ncRNA_intronic	1.147	5	4	5	1	0	0
17:43532804:C:T	rs62065384	17	43532804	C	T	0.1938			0.728095	rs17762954	11	PLEKHM1:AC091132.1	0:0	ncRNA_intronic	2.795	5	4	5	1	0	0
17:43534353:C:T	rs2960000	17	43534353	T	C	0.1978			0.717387	rs17762954	11	PLEKHM1:AC091132.1	0:0	ncRNA_intronic	7.751		4	5	1	0	0
17:43534694:C:T	rs62065385	17	43534694	C	T	0.1958			0.726542	rs17762954	11	PLEKHM1:AC091132.1	0:0	ncRNA_intronic	2.772	6	4	5	1	0	0
17:43536408:C:T	rs55703888	17	43536408	C	T	0.1938			0.728095	rs17762954	11	PLEKHM1:AC091132.1	0:0	ncRNA_intronic	0.135	6	4	5	1	0	0
17:43536743:C:T	rs56005713	17	43536743	C	T	0.1938	6.14466e-09	-0.0539	0.728095	rs17762954	11	PLEKHM1:AC091132.1	0:0	ncRNA_intronic	0.843	6	4	5	1	0	0
17:43536970:A:G	rs56314414	17	43536970	G	A	0.1938			0.728095	rs17762954	11	PLEKHM1:AC091132.1	0:0	ncRNA_intronic	1.95	7	4	5	1	0	0
17:43537711:C:T	rs62065388	17	43537711	C	T	0.1938			0.728095	rs17762954	11	PLEKHM1:AC091132.1	0:0	ncRNA_intronic	0.349	6	5	5	1	0	0
17:43538523:A:G	rs111423688	17	43538523	G	A	0.1938			0.728095	rs17762954	11	PLEKHM1:AC091132.1	0:0	ncRNA_intronic	1.512	7	4	5	1	0	0
17:43538807:G:T	rs62065389	17	43538807	T	G	0.1938			0.728095	rs17762954	11	PLEKHM1:AC091132.1	0:0	ncRNA_intronic	5.457	5	4	5	1	0	0
17:43538991:A:G	rs62065390	17	43538991	G	A	0.1938			0.728095	rs17762954	11	PLEKHM1:AC091132.1	0:0	ncRNA_intronic	6.275	5	4	5	1	0	0
17:43538993:C:G	rs62065391	17	43538993	G	C	0.1938			0.728095	rs17762954	11	PLEKHM1:AC091132.1	0:0	ncRNA_intronic	5.646	5	4	5	1	0	0
17:43539035:A:G	rs62065392	17	43539035	G	A	0.1938			0.728095	rs17762954	11	PLEKHM1:AC091132.1	0:0	ncRNA_intronic	1.039	5	4	5	1	0	0
17:43539437:C:G	rs62065393	17	43539437	C	G	0.1938			0.728095	rs17762954	11	PLEKHM1:AC091132.1	0:0	ncRNA_intronic	0.642	4	4	5	1	0	0
17:43539723:C:T	rs2684526	17	43539723	C	T	0.1938			0.728095	rs17762954	11	PLEKHM1:AC091132.1	0:0	ncRNA_intronic	9.058	2b	4	5	1	0	0
17:43539968:A:G	rs77099723	17	43539968	G	A	0.1938			0.728095	rs17762954	11	PLEKHM1:AC091132.1	0:0	ncRNA_intronic	8.647	5	4	5	1	0	0
17:43540273:A:C	rs62065394	17	43540273	C	A	0.1938			0.728095	rs17762954	11	PLEKHM1:AC091132.1	0:0	ncRNA_intronic	0.717	7	4	5	1	0	0
17:43540472:A:T	rs148269941	17	43540472	T	A	0.1938	3.1064e-07	0.0416	0.728095	rs17762954	11	PLEKHM1:AC091132.1	0:0	ncRNA_intronic	0.795	6	4	5	1	0	0
17:43540732:C:T	rs2905465	17	43540732	T	C	0.1938			0.728095	rs17762954	11	PLEKHM1:AC091132.1	0:0	ncRNA_intronic	0.312	7	4	5	1	0	0
17:43541627:A:C	rs2139890	17	43541627	C	A	0.1938	5.60875e-09	-0.0545	0.728095	rs17762954	11	PLEKHM1	0	intronic	0.807	7	4	5	1	0	0
17:43541656:C:T	rs3946526	17	43541656	C	T	0.1938			0.728095	rs17762954	11	PLEKHM1	0	intronic	0.887	6	4	5	1	0	0
17:43542037:C:T	rs62065395	17	43542037	T	C	0.1918			0.728881	rs17762954	11	PLEKHM1	0	intronic	5.399	5	4	5	1	0	0
17:43543083:A:T	rs77319632	17	43543083	T	A	0.1938			0.747073	rs17762954	11	PLEKHM1	0	intronic	1.574	6	4	5	1	0	0
17:43543207:C:T	rs62065396	17	43543207	T	C	0.1978			0.745551	rs17762954	11	PLEKHM1	0	intronic	6.814	6	4	5	1	0	0
17:43544206:C:G	rs2959992	17	43544206	G	C	0.1958			0.756939	rs17762954	11	PLEKHM1	0	intronic	0.079	6	4	5	1	0	0
17:43544379:A:G	rs55663797	17	43544379	G	A	0.1958	6.49989e-09	-0.054	0.756939	rs17762954	11	PLEKHM1	0	intronic	0.166	5	4	5	1	0	0
17:43545893:C:T	rs1879581	17	43545893	C	T	0.1958	5.45202e-09	0.0548	0.756939	rs17762954	11	PLEKHM1	0	exonic	3.875	4	4	5	1	0	0
17:43546057:G:T	rs62065399	17	43546057	G	T	0.1958			0.756939	rs17762954	11	PLEKHM1	0	intronic	11.98	3a	4	5	1	0	0
17:43548321:C:T	rs55930887	17	43548321	T	C	0.1958			0.756939	rs17762954	11	PLEKHM1	0	intronic	4.26	7	4	5	1	0	0
17:43548424:A:G	rs55671319	17	43548424	G	A	0.1958	5.20661e-09	0.0553	0.756939	rs17762954	11	PLEKHM1	0	intronic	8.633	7	4	5	1	0	0
17:43548481:A:G	rs55652155	17	43548481	A	G	0.1958			0.756939	rs17762954	11	PLEKHM1	0	intronic	5.514	6	4	5	1	0	0
17:43549526:A:G	rs17631676	17	43549526	G	A	0.1958	5.79136e-09	0.055	0.756939	rs17762954	11	PLEKHM1	0	intronic	0.51	6	4	5	1	0	0
17:43549608:A:G	rs149366495	17	43549608	G	A	0.1958	5.44632e-09	-0.0551	0.756939	rs17762954	11	PLEKHM1	0	intronic	11.28	4	4	5	1	0	0
17:43550107:A:G	rs2090847	17	43550107	G	A	0.1958	4.38665e-09	0.0563	0.756939	rs17762954	11	PLEKHM1	0	intronic	2.169	5	4	5	1	0	0
17:43551083:C:T	rs55746869	17	43551083	C	T	0.1958			0.756939	rs17762954	11	PLEKHM1	0	intronic	2.21	7	4	5	1	0	0
17:43551151:C:G	rs12950965	17	43551151	C	G	0.1958			0.756939	rs17762954	11	PLEKHM1	0	intronic	1.23	7	4	5	1	0	0
17:43551321:C:G	rs56015792	17	43551321	G	C	0.1958			0.756939	rs17762954	11	PLEKHM1	0	intronic	0.488	7	4	5	1	0	0
17:43551523:C:T	rs62065403	17	43551523	T	C	0.1958			0.756939	rs17762954	11	PLEKHM1	0	intronic	0.078	7	4	5	1	0	0
17:43551546:C:T	rs528622077	17	43551546	C	T	0.1958			0.756939	rs17762954	11	PLEKHM1	0	intronic	2.84		4	5	1	0	0
17:43551613:C:T	rs62065404	17	43551613	C	T	0.1958			0.756939	rs17762954	11	PLEKHM1	0	intronic	5.254	7	4	5	1	0	0
17:43552537:A:G	rs71238846	17	43552537	G	A	0.1958			0.756939	rs17762954	11	PLEKHM1	0	exonic	8.772		4	4	1	0	0
17:43552717:C:G	rs147243132	17	43552717	G	C	0.1958			0.756939	rs17762954	11	PLEKHM1	0	exonic	17.43	5	4	4	1	0	0
17:43552812:A:G	rs71227520	17	43552812	A	G	0.1819			0.699802	rs17762954	11	PLEKHM1	0	exonic	13.52		4	4	1	0	0
17:43552921:C:T	rs12452273	17	43552921	C	T	0.1958			0.756939	rs17762954	11	PLEKHM1	0	exonic	8.02	5	4	4	1	0	0
17:43553496:A:AAT	rs371165877	17	43553496	AAT	A	0.1968			0.730686	rs17762954	11	PLEKHM1	0	intronic	9.328		4	4	1	0	0
17:43553564:T:TTA	rs555123328	17	43553564	TTA	T	0.2018			0.733026	rs17762954	11	PLEKHM1	0	intronic	1.848		4	4	1	0	0
17:43555253:A:G	rs56192752	17	43555253	G	A	0.1958	4.74975e-09	0.0557	0.756939	rs17762954	11	PLEKHM1	0	UTR3	5.088	5	4	4	1	0	0
17:43556652:A:G	rs62065436	17	43556652	G	A	0.1958			0.756939	rs17762954	11	PLEKHM1	0	intronic	0.126	6	4	5	1	0	0
17:43556807:C:T	rs55925547	17	43556807	T	C	0.1978			0.745551	rs17762954	11	PLEKHM1	0	intronic	2.617	7	5	5	1	0	0
17:43556862:C:T	rs56159231	17	43556862	C	T	0.1958			0.756939	rs17762954	11	PLEKHM1	0	intronic	2.277	7	5	5	1	0	0
17:43556982:A:G	rs55643511	17	43556982	G	A	0.1958			0.756939	rs17762954	11	PLEKHM1	0	intronic	1.721	7	5	5	1	0	0
17:43557054:A:AAAAAC	17:43557054:A:AAAAAC	17	43557054	A	AAAAAC	0.000994			0.726563	rs17762954	11	PLEKHM1	0	intronic	0.744		5	5	1	0	0
17:43557054:A:AAAAACAAAAC	17:43557054:A:AAAAACAAAAC	17	43557054	A	AAAAACAAAAC	0.1889			0.726563	rs17762954	11	PLEKHM1	0		0.655		5	5	1	0	0
17:43557612:A:G	rs62065437	17	43557612	G	A	0.1958			0.756939	rs17762954	11	PLEKHM1	0	intronic	2.232	7	5	5	1	0	0
17:43557856:A:ACAAAAAAA	rs552113286	17	43557856	ACAAAAAAA	A	0.1968			0.751221	rs17762954	11	PLEKHM1	0	intronic	0.438		4	5	1	0	0
17:43558092:C:T	rs62065438	17	43558092	C	T	0.1958	5.31532e-09	-0.0557	0.756939	rs17762954	11	PLEKHM1	0	intronic	4.508	7	4	5	1	0	0
17:43563093:A:G	rs62065441	17	43563093	A	G	0.1958			0.756939	rs17762954	11	PLEKHM1	0	intronic	3.373	6	5	5	1	0	0
17:43563304:A:C	rs112275793	17	43563304	A	C	0.1948			0.752774	rs17762954	11	PLEKHM1	0	intronic	1.638	6	5	5	1	0	0
17:43563305:G:T	rs112995489	17	43563305	T	G	0.1948			0.752774	rs17762954	11	PLEKHM1	0	intronic	1.801	6	5	5	1	0	0
17:43563349:A:G	rs111960572	17	43563349	G	A	0.1948			0.752774	rs17762954	11	PLEKHM1	0	intronic	1.125	6	5	5	1	0	0
17:43563894:C:T	rs62065442	17	43563894	T	C	0.1958			0.756939	rs17762954	11	PLEKHM1	0	intronic	0.248	5	5	5	1	0	0
17:43564222:G:T	rs144733372	17	43564222	T	G	0.1958			0.756939	rs17762954	11	PLEKHM1	0	intronic	0.406	7	5	5	1	0	0
17:43564357:C:T	rs62065443	17	43564357	C	T	0.1958			0.756939	rs17762954	11	PLEKHM1	0	intronic	0.134	7	5	5	1	0	0
17:43565599:C:T	rs62065444	17	43565599	C	T	0.1958	1.1595e-07	0.0495	0.756939	rs17762954	11	PLEKHM1	0	intronic	6.124	5	2	5	1	0	0
17:43565840:A:G	rs62065445	17	43565840	G	A	0.1958			0.756939	rs17762954	11	PLEKHM1	0	intronic	7.028	5	5	5	1	0	0
17:43566931:A:G	rs3972613	17	43566931	A	G	0.1958			0.756939	rs17762954	11	PLEKHM1	0	intronic	4.677	5	1	5	1	0	0
17:43567175:G:T	rs1879585	17	43567175	T	G	0.1968			0.761926	rs17762954	11	PLEKHM1	0	intronic	2.743	5	1	5	1	0	0
17:43567337:C:G	rs1879586	17	43567337	G	C	0.1968	7.1545e-08	0.0528	0.761926	rs17762954	11	PLEKHM1	0	intronic	1.541	5	1	1	1	0	0
17:43568278:T:TGA	rs371185851	17	43568278	T	TGA	0.1948			0.762705	rs17762954	11	PLEKHM1	162	upstream			1	1	1	0	0
17:43568280:G:GA	rs559943616	17	43568280	G	GA	0.1948			0.762705	rs17762954	11	PLEKHM1	164	upstream			1	1	1	0	0
17:43568928:A:T	rs561247534	17	43568928	T	A	0.1958			0.756171	rs17762954	11	PLEKHM1	812	upstream	2.816		1	1	1	0	0
17:43569001:C:CA	rs531559456	17	43569001	CA	C	0.1988			0.770347	rs17762954	11	PLEKHM1	885	upstream	0.584		1	15	1	0	0
17:43569083:C:T	rs62065447	17	43569083	C	T	0.1988			0.770347	rs17762954	11	PLEKHM1	967	upstream	5.873	7	1	15	1	0	0
17:43569245:A:T	rs113322852	17	43569245	T	A	0.1988	4.05027e-09	-0.0574	0.770347	rs17762954	11	PLEKHM1	1129	intergenic	5.036	6	2	15	1	0	0
17:43569770:C:T	rs62065448	17	43569770	C	T	0.1998			0.753972	rs17762954	11	PLEKHM1	1654	intergenic	4.775	5	5	15	1	0	0
17:43569909:C:T	rs62065449	17	43569909	T	C	0.1988			0.770347	rs17762954	11	PLEKHM1	1793	intergenic	1.352	5	5	15	1	0	0
17:43570407:C:T	rs62065450	17	43570407	C	T	0.1988			0.770347	rs17762954	11	PLEKHM1	2291	intergenic	2.101	3b	5	15	1	0	0
17:43570680:C:T	rs1879582	17	43570680	C	T	0.1988			0.770347	rs17762954	11	PLEKHM1	2564	intergenic	0.004	6	5	15	1	0	0
17:43570893:C:T	rs1879583	17	43570893	C	T	0.1988			0.770347	rs17762954	11	PLEKHM1	2777	intergenic	0.38	7	5	15	1	0	0
17:43572419:C:T	rs56328224	17	43572419	C	T	0.2396			0.97847	rs17762954	11	PLEKHM1	4303	intergenic	4.081	7	5	15	1	0	0
17:43572896:G:T	rs5026246	17	43572896	G	T	0.2396	1.12202e-08	0.0608	0.97847	rs17762954	11	PLEKHM1	4780	intergenic	3.527	7	5	15	1	0	0
17:43573061:C:T	rs62065452	17	43573061	C	T	0.2396	9.91653e-08	0.0515	0.97847	rs17762954	11	PLEKHM1	4945	intergenic	0.289	6	5	15	1	0	0
17:43573231:C:G	rs571854911	17	43573231	C	G	0.2396			0.97847	rs17762954	11	PLEKHM1	5115	intergenic	2.287	6	5	15	1	0	0
17:43573419:C:T	rs62065453	17	43573419	C	T	0.2396			0.97847	rs17762954	11	LRRC37A4P	5265	intergenic	4.627	6	5	15	1	0	0
17:43573649:C:T	rs188710438	17	43573649	C	T	0.2416	1.54621e-07	-0.0467	0.989294	rs17762954	11	LRRC37A4P	5035	intergenic	0.01	7	5	15	1	0	0
17:43574016:A:G	rs2684670	17	43574016	A	G	0.2386			0.973125	rs17762954	11	LRRC37A4P	4668	intergenic	2.328	7	5	15	1	0	0
17:43574229:C:T	rs189777036	17	43574229	C	T	0.2416	2.01918e-07	0.0436	0.989294	rs17762954	11	LRRC37A4P	4455	intergenic	6.951	7	5	15	1	0	0
17:43574611:A:G	rs62065457	17	43574611	G	A	0.2406			0.983908	rs17762954	11	LRRC37A4P	4073	intergenic	1.857	6	5	15	1	0	0
17:43574935:C:T	rs62066460	17	43574935	C	T	0.2416			0.989294	rs17762954	11	LRRC37A4P	3749	intergenic	2.73	3a	5	15	1	0	0
17:43575452:A:G	rs566127718	17	43575452	A	G	0.2416			0.989294	rs17762954	11	LRRC37A4P	3232	intergenic	3.901		5	15	1	0	0
17:43575946:G:T	rs112556326	17	43575946	G	T	0.2416			0.989294	rs17762954	11	LRRC37A4P	2738	intergenic	0.328	6	5	15	1	0	0
17:43576046:T:TG	rs200133133	17	43576046	T	TG	0.2406			0.983908	rs17762954	11	LRRC37A4P	2638	intergenic	1.458		5	15	1	0	0
17:43654468:C:T	rs62064364	17	43654468	C	T	0.2366			0.962444	rs17762954	11	DND1P1	8768	intergenic	2.533	4	2	5	0	0	0
17:43656176:A:C	rs555776892	17	43656176	C	A	0.1948			0.762527	rs17762954	11	DND1P1	7060	intergenic	0.284		4	5	0	0	0
17:43656895:A:G	rs527989506	17	43656895	G	A	0.1988			0.781588	rs17762954	11	DND1P1	6341	intergenic	6.616		2	5	0	0	0
17:43657257:C:T	rs79742625	17	43657257	C	T	0.1938			0.757843	rs17762954	11	DND1P1	5979	intergenic	9.513	4	2	5	0	0	0
17:43657267:A:G	rs2668673	17	43657267	A	G	0.1938			0.757843	rs17762954	11	DND1P1	5969	intergenic	8.284		2	5	0	0	0
17:43657393:A:G	rs2693362	17	43657393	A	G	0.1958			0.767242	rs17762954	11	DND1P1	5843	intergenic	6.082		2	5	0	0	0
17:43657440:C:G	rs537315599	17	43657440	C	G	0.1958			0.767242	rs17762954	11	DND1P1	5796	intergenic	7.977		2	5	0	0	0
17:43658409:A:G	rs576442791	17	43658409	G	A	0.1958			0.767242	rs17762954	11	DND1P1	4827	intergenic	8.521		3	5	0	0	0
17:43658516:C:T	rs556130006	17	43658516	C	T	0.1948			0.762527	rs17762954	11	DND1P1	4720	intergenic	3.724		3	5	0	0	0
17:43658778:A:C	rs577330784	17	43658778	C	A	0.1968			0.771991	rs17762954	11	DND1P1	4458	intergenic	11.7		3	5	0	0	0
17:43659251:A:C	rs556674103	17	43659251	C	A	0.1978			0.776773	rs17762954	11	DND1P1	3985	intergenic	9.079		3	5	0	0	0
17:43659526:C:T	rs563993701	17	43659526	C	T	0.1988			0.781588	rs17762954	11	DND1P1	3710	intergenic	0.288		3	5	0	0	0
17:43659738:C:T	rs1971374	17	43659738	T	C	0.1998			0.786436	rs17762954	11	DND1P1	3498	intergenic	3.834		3	5	0	0	0
17:43659975:C:T	rs543659018	17	43659975	T	C	0.1978			0.776773	rs17762954	11	DND1P1	3261	intergenic	7.932		3	5	0	0	0
17:43660209:A:C	rs554500236	17	43660209	C	A	0.1998			0.786436	rs17762954	11	DND1P1	3027	intergenic	5.27		2	5	0	0	0
17:43661378:C:T	rs531028946	17	43661378	C	T	0.1978			0.776773	rs17762954	11	DND1P1	1858	intergenic	11.37		1	2	0	0	0
17:43661751:A:T	rs2693359	17	43661751	T	A	0.1968			0.771991	rs17762954	11	DND1P1	1485	intergenic	14.71	4	1	1	0	0	0
17:43661801:G:T	rs535991735	17	43661801	T	G	0.1968			0.771991	rs17762954	11	DND1P1	1435	intergenic	15.96		1	1	0	0	0
17:43661959:C:T	rs537252437	17	43661959	T	C	0.1978			0.776773	rs17762954	11	DND1P1	1277	intergenic	11.81		1	1	0	0	0
17:43662020:A:G	rs558887987	17	43662020	A	G	0.1958			0.767242	rs17762954	11	DND1P1	1216	intergenic	6.579		1	1	0	0	0
17:43663169:C:T	rs62064388	17	43663169	T	C	0.2435			0.978734	rs17762954	11	DND1P1	67	upstream	7.254	4	1	1	0	0	0
17:43663213:C:CA	rs530808688	17	43663213	C	CA	0.2356			0.946311	rs17762954	11	DND1P1	23	upstream	6.682		1	1	0	0	0
17:43663247:A:C	rs1724390	17	43663247	C	A	0.2435	2.55795e-09	-0.0661	0.978734	rs17762954	11	DND1P1	0	ncRNA_exonic	10.11	4	1	1	0	0	0
17:43663455:C:CT	rs377112142	17	43663455	C	CT	0.2644			0.878102	rs17762954	11	DND1P1	0	ncRNA_exonic	10.3		1	1	0	0	0
17:43663780:C:G	rs573405751	17	43663780	C	G	0.2207			0.882508	rs17762954	11	DND1P1	0	ncRNA_exonic	10.79		1	1	0	0	0
17:43663843:C:T	rs62064389	17	43663843	C	T	0.2137			0.849262	rs17762954	11	DND1P1	0	ncRNA_exonic	7.101	4	1	15	0	0	0
17:43664231:G:T	rs1706741	17	43664231	T	G	0.2286			0.891041	rs17762954	11	DND1P1	0	ncRNA_exonic	6.124	5	1	15	0	0	0
17:43664335:C:G	rs541888769	17	43664335	C	G	0.2376			0.967956	rs17762954	11	DND1P1	39	downstream	1.614		1	15	0	0	0
17:43664978:A:G	rs556968294	17	43664978	A	G	0.2406			0.973417	rs17762954	11	DND1P1	682	downstream	1.932		5	15	0	0	0
17:43665322:C:T	rs539517706	17	43665322	C	T	0.2495			0.920182	rs17762954	11	DND1P1	1026	intergenic	1.011		5	15	0	0	0
17:43665343:G:T	rs557845234	17	43665343	T	G	0.2435			0.949055	rs17762954	11	DND1P1	1047	intergenic	1.373		5	15	0	0	0
17:43665379:C:T	rs573314899	17	43665379	T	C	0.2425			0.953619	rs17762954	11	DND1P1	1083	intergenic	2.387		5	15	0	0	0
17:43665468:G:T	rs555776298	17	43665468	T	G	0.2425			0.963572	rs17762954	11	DND1P1	1172	intergenic	1.226		5	15	0	0	0
17:43665809:C:T	rs557435762	17	43665809	C	T	0.2406			0.983908	rs17762954	11	DND1P1	1513	intergenic	2.957		5	15	0	0	0
17:43665838:A:G	rs534963106	17	43665838	A	G	0.2406			0.983908	rs17762954	11	DND1P1	1542	intergenic	7.626		5	15	0	0	0
17:43665906:C:G	rs563247091	17	43665906	C	G	0.2416			0.978748	rs17762954	11	DND1P1	1610	intergenic	0.458		5	15	0	0	0
17:43666001:A:C	rs62064395	17	43666001	A	C	0.2515			0.940765	rs17762954	11	DND1P1	1705	intergenic	7.861	6	5	15	0	0	0
17:43666002:A:AT	rs367637729	17	43666002	AT	A	0.2435			0.979329	rs17762954	11	DND1P1	1706	intergenic	4.763		5	15	0	0	0
17:43666244:A:G	rs564213689	17	43666244	A	G	0.2406			0.983908	rs17762954	11	DND1P1	1948	intergenic	2.68		5	15	0	0	0
17:43666251:C:G	rs553697096	17	43666251	C	G	0.2406			0.994629	rs17762954	11	DND1P1	1955	intergenic	1.308		5	15	0	0	0
17:43666385:C:T	rs528272938	17	43666385	C	T	0.2266			0.911465	rs17762954	11	DND1P1	2089	intergenic	6.891		5	15	0	0	0
17:43666431:C:T	rs546811720	17	43666431	T	C	0.2406			0.983908	rs17762954	11	DND1P1	2135	intergenic	3.489		5	15	0	0	0
17:43666492:C:T	rs112010353	17	43666492	C	T	0.2396	5.16745e-09	-0.0659	0.978556	rs17762954	11	DND1P1	2196	intergenic	5.713	7	5	15	0	0	0
17:43666511:A:T	rs529177106	17	43666511	A	T	0.2406			0.983908	rs17762954	11	DND1P1	2215	intergenic	0.307		5	15	0	0	0
17:43666820:A:G	rs62064412	17	43666820	G	A	0.2117			0.845826	rs17762954	11	DND1P1	2524	intergenic	6.533	6	5	15	0	0	0
17:43666906:C:G	rs57213017	17	43666906	G	C	0.2416			0.978748	rs17762954	11	DND1P1	2610	intergenic	1.377	6	5	15	0	0	0
17:43667365:C:T	rs539456495	17	43667365	T	C	0.2435			0.968862	rs17762954	11	DND1P1	3069	intergenic	2.634		5	15	0	0	0
17:43667413:C:CTT	rs376183404	17	43667413	CTT	C	0.2485			0.955944	rs17762954	11	DND1P1	3117	intergenic	0.654		5	15	0	0	0
17:43667537:C:T	rs534115641	17	43667537	C	T	0.2117			0.845826	rs17762954	11	DND1P1	3241	intergenic	10.33		5	15	0	0	0
17:43667635:A:G	rs574307253	17	43667635	A	G	0.2525			0.92978	rs17762954	11	DND1P1	3339	intergenic	4.196		5	15	0	0	0
17:43667792:C:T	rs538506995	17	43667792	C	T	0.2455			0.959524	rs17762954	11	DND1P1	3496	intergenic	4.442		5	15	0	0	0
17:43667836:A:C	rs556906378	17	43667836	C	A	0.2455			0.959524	rs17762954	11	DND1P1	3540	intergenic	0.051		5	15	0	0	0
17:43667915:C:T	rs545864384	17	43667915	T	C	0.2445			0.964127	rs17762954	11	DND1P1	3619	intergenic	4.072		5	15	0	0	0
17:43667922:C:G	rs564019716	17	43667922	G	C	0.2425			0.984284	rs17762954	11	DND1P1	3626	intergenic	0.12		5	15	0	0	0
17:43667934:C:G	rs540028890	17	43667934	C	G	0.2445			0.964127	rs17762954	11	DND1P1	3638	intergenic	2.945		5	15	0	0	0
17:43668017:A:G	rs550419346	17	43668017	G	A	0.2416			0.978748	rs17762954	11	DND1P1	3721	intergenic	0.09		5	15	0	0	0
17:43668187:A:G	rs533151386	17	43668187	A	G	0.2416			0.978748	rs17762954	11	DND1P1	3891	intergenic	0.124		5	15	0	0	0
17:43668239:C:T	rs551793055	17	43668239	T	C	0.2396			0.97847	rs17762954	11	DND1P1	3943	intergenic	2.222		5	15	0	0	0
17:43668455:G:T	rs566831243	17	43668455	T	G	0.2465			0.955049	rs17762954	11	DND1P1	4159	intergenic	4.378		5	15	0	0	0
17:43668512:C:CAAA	rs527325496	17	43668512	C	CAAA	0.1958			0.783643	rs17762954	11	DND1P1	4216	intergenic	2.109		5	15	0	0	0
17:43668539:G:T	17:43668539:G:T	17	43668539	T	G	0.2396			1	rs17762954	11	DND1P1	4243	intergenic	2.762		5	15	0	0	0
17:43668815:A:G	rs549226896	17	43668815	A	G	0.2336			0.946638	rs17762954	11	DND1P1	4519	intergenic	1.639		5	15	0	0	0
17:43668850:C:T	rs564850730	17	43668850	T	C	0.2008			0.793827	rs17762954	11	DND1P1	4554	intergenic	8.042		5	15	0	0	0
17:43668852:C:T	rs533465025	17	43668852	C	T	0.2008			0.793827	rs17762954	11	DND1P1	4556	intergenic	0.741		5	15	0	0	0
17:43668853:A:G	rs545671560	17	43668853	A	G	0.2008			0.793827	rs17762954	11	DND1P1	4557	intergenic	8.132		5	15	0	0	0
17:43669049:A:AC	rs542210302	17	43669049	A	AC	0.2396			1	rs17762954	11	DND1P1	4753	intergenic	1.456		5	15	0	0	0
17:43669250:A:G	rs539045044	17	43669250	A	G	0.2406			0.983908	rs17762954	11	DND1P1	4954	intergenic	7.631		5	15	0	0	0
17:43669491:A:G	rs112327620	17	43669491	G	A	0.2336	2.13101e-07	0.0504	0.936687	rs17762954	11	DND1P1	5195	intergenic	1.057	5	5	15	0	0	0
17:43669704:A:C	rs562433512	17	43669704	C	A	0.2386			0.983904	rs17762954	11	DND1P1	5408	intergenic	4.353		5	15	0	0	0
17:43669800:A:G	rs2732626	17	43669800	A	G	0.2386			0.983904	rs17762954	11	DND1P1	5504	intergenic	4.328	4	5	15	0	0	0
17:43669879:A:G	rs532515341	17	43669879	A	G	0.2386			0.983904	rs17762954	11	DND1P1	5583	intergenic	0.775		5	15	0	0	0
17:43669923:C:T	rs547777785	17	43669923	T	C	0.2386			0.983904	rs17762954	11	DND1P1	5627	intergenic	5.076		5	15	0	0	0
17:43669931:C:T	rs566002249	17	43669931	T	C	0.2435			0.958093	rs17762954	11	DND1P1	5635	intergenic	3.444		5	15	0	0	0
17:43670018:A:G	rs533085454	17	43670018	G	A	0.2406			0.973245	rs17762954	11	DND1P1	5722	intergenic	0.047		5	15	0	0	0
17:43670073:G:T	rs544997299	17	43670073	G	T	0.2396			0.94657	rs17762954	11	DND1P1	5777	intergenic	0.12		5	15	0	0	0
17:43670225:A:G	rs62064435	17	43670225	A	G	0.166			0.616802	rs17762954	11	DND1P1	5929	intergenic	6.551	5	4	15	0	0	0
17:43670337:C:CT	rs560505426	17	43670337	C	CT	0.2475			0.959365	rs17762954	11	DND1P1	6041	intergenic	2.94		4	15	0	0	0
17:43670536:A:G	rs549413112	17	43670536	A	G	0.2177			0.858521	rs17762954	11	DND1P1	6240	intergenic	5.246		4	15	0	0	0
17:43670696:C:G	rs531934295	17	43670696	G	C	0.2107			0.842083	rs17762954	11	DND1P1	6400	intergenic	8.274		4	15	0	0	0
17:43670754:A:G	rs550434352	17	43670754	G	A	0.2545			0.931201	rs17762954	11	DND1P1	6458	intergenic	10.38		4	15	0	0	0
17:43670940:A:G	rs571944974	17	43670940	A	G	0.2535			0.934126	rs17762954	11	DND1P1	6644	intergenic	0.222		5	15	0	0	0
17:43671066:G:GA	rs531291107	17	43671066	G	GA	0.2346			0.919423	rs17762954	11	DND1P1	6770	intergenic	1.625		5	15	0	0	0
17:43671099:A:C	rs539288087	17	43671099	C	A	0.2356			0.95709	rs17762954	11	DND1P1	6803	intergenic	1.988		5	15	0	0	0
17:43671174:A:G	rs554181742	17	43671174	A	G	0.2197			0.878889	rs17762954	11	DND1P1	6878	intergenic	7.999		5	15	0	0	0
17:43671235:C:T	rs62064436	17	43671235	C	T	0.2416			0.978603	rs17762954	11	DND1P1	6939	intergenic	6.593	6	5	15	0	0	0
17:43671471:C:T	rs140012394	17	43671471	T	C	0.2505			0.946216	rs17762954	11	RP11-707O23.5	6763	intergenic	12.27	5	5	15	0	0	0
17:43671522:C:T	rs145472926	17	43671522	C	T	0.2127	7.28256e-08	-0.0615	0.849666	rs17762954	11	RP11-707O23.5	6712	intergenic	11.07	5	5	15	0	0	0
17:43671737:A:C	rs2463523	17	43671737	A	C	0.2624			0.902069	rs17762954	11	RP11-707O23.5	6497	intergenic	2.276	5	5	15	0	0	0
17:43671739:A:G	rs2462835	17	43671739	A	G	0.2624			0.902069	rs17762954	11	RP11-707O23.5	6495	intergenic	2.586	5	5	15	0	0	0
17:43672118:A:G	rs1724417	17	43672118	A	G	0.2048			0.830576	rs17762954	11	RP11-707O23.5	6116	intergenic	12.86	6	5	15	0	0	0
17:43673792:A:G	rs533773027	17	43673792	A	G	0.2326			0.952543	rs17762954	11	RP11-707O23.5	4442	intergenic	0.28		5	15	0	0	0
17:43675431:A:T	rs374316043	17	43675431	T	A	0.2058			0.828316	rs17762954	11	RP11-707O23.5	2803	intergenic	5.064	6	5	15	0	0	0
17:43675462:G:T	rs545197534	17	43675462	G	T	0.3002			0.719516	rs17762954	11	RP11-707O23.5	2772	intergenic	5.389		5	15	0	0	0
17:43675489:A:T	rs543893750	17	43675489	A	T	0.2724			0.830513	rs17762954	11	RP11-707O23.5	2745	intergenic	2.397		5	15	0	0	0
17:43679121:A:G	rs549463181	17	43679121	G	A	0.2425			0.984113	rs17762954	11	RP11-707O23.5	0	ncRNA_exonic	6.893		5	15	0	0	0
17:43679132:A:G	rs571297820	17	43679132	A	G	0.2435			0.978879	rs17762954	11	RP11-707O23.5	0	ncRNA_exonic	7.861		5	15	0	0	0
17:43679193:A:G	rs538814482	17	43679193	G	A	0.2594			0.895902	rs17762954	11	RP11-707O23.5	0	ncRNA_exonic	8.557		5	15	0	0	0
17:43680850:C:G	rs369209138	17	43680850	G	C	0.2406			0.994629	rs17762954	11	RP11-707O23.5	1143	intergenic	2.389	7	5	15	0	0	0
17:43681149:C:CA	rs537920412	17	43681149	C	CA	0.2137			0.865578	rs17762954	11	RP11-707O23.5	1442	intergenic	0.999		5	15	0	0	0
17:43681222:C:T	rs572225196	17	43681222	C	T	0.2416			0.989294	rs17762954	11	RP11-707O23.5	1515	intergenic	9.095		5	15	0	0	0
17:43681304:A:G	rs540358971	17	43681304	G	A	0.2406			0.994629	rs17762954	11	RP11-707O23.5	1597	intergenic	2.07		5	15	0	0	0
17:43681316:C:T	rs561649369	17	43681316	T	C	0.2406			0.994629	rs17762954	11	RP11-707O23.5	1609	intergenic	0.376		5	15	0	0	0
17:43681738:C:T	rs113311910	17	43681738	C	T	0.2167			0.884088	rs17762954	11	RP11-707O23.5	2031	intergenic	2.769	6	5	15	0	0	0
17:43681771:C:T	rs572771346	17	43681771	C	T	0.2048			0.828421	rs17762954	11	RP11-707O23.5	2064	intergenic	0.997		5	15	0	0	0
17:43681796:A:G	rs565370971	17	43681796	G	A	0.2097			0.851953	rs17762954	11	RP11-707O23.5	2089	intergenic	0.013		5	15	0	0	0
17:43681824:A:G	rs577302474	17	43681824	A	G	0.2097			0.851953	rs17762954	11	RP11-707O23.5	2117	intergenic	2.368		5	15	0	0	0
17:43682010:C:T	rs548425727	17	43682010	C	T	0.2107			0.856461	rs17762954	11	RP11-707O23.5	2303	intergenic	1.53		5	15	0	0	0
17:43682098:A:C	rs531195924	17	43682098	A	C	0.2296			0.947787	rs17762954	11	RP11-707O23.5	2391	intergenic	2.07		5	15	0	0	0
17:43682323:C:T	rs532077888	17	43682323	T	C	0.2416			0.989294	rs17762954	11	RP11-707O23.5	2616	intergenic	0.203		5	15	0	0	0
17:43683392:A:G	rs451737	17	43683392	A	G	0.2416			0.989294	rs17762954	11	RPS26P8	2516	intergenic	3.468		5	15	0	0	0
17:43683597:G:T	rs4528616	17	43683597	T	G	0.2406			0.994629	rs17762954	11	RPS26P8	2311	intergenic	2.114	6	14	15	0	0	0
17:43683611:G:T	rs4471725	17	43683611	G	T	0.2406			0.994629	rs17762954	11	RPS26P8	2297	intergenic	1.72	6	14	15	0	0	0
17:43683627:C:G	rs4485406	17	43683627	C	G	0.2416			0.989382	rs17762954	11	RPS26P8	2281	intergenic	1.668	6	14	15	0	0	0
17:43683792:A:ATGG	rs201658835	17	43683792	ATGG	A	0.2396			1	rs17762954	11	RPS26P8	2116	intergenic	0.997		14	15	0	0	0
17:43684094:C:T	rs1706722	17	43684094	T	C	0.2425			0.983996	rs17762954	11	RPS26P8	1814	intergenic	2.278		14	15	0	0	0
17:43684209:C:G	rs1635285	17	43684209	C	G	0.2425			0.984113	rs17762954	11	RPS26P8	1699	intergenic	1.87	6	14	15	0	0	0
17:43684267:A:AT	rs377538813	17	43684267	AT	A	0.001988			0.989294	rs17762954	11	RPS26P8	1641	intergenic	1.319		14	15	0	0	0
17:43684267:AT:ATT	rs554088049	17	43684267	AT	ATT	0.2416			0.989294	rs17762954	11	RPS26P8	1641				14	15	0	0	0
17:43684425:A:AT	rs572380762	17	43684425	AT	A	0.2515			0.809568	rs17762954	11	RPS26P8	1483	intergenic	2.15		14	15	0	0	0
17:43684563:C:T	rs2906009	17	43684563	T	C	0.2406			0.994629	rs17762954	11	RPS26P8	1345	intergenic	1.457		14	15	0	0	0
17:43684920:C:T	rs2906007	17	43684920	C	T	0.2406			0.994629	rs17762954	11	RPS26P8	988	upstream	1.058		14	15	0	0	0
17:43685021:C:T	rs2906006	17	43685021	C	T	0.2366			0.973223	rs17762954	11	RPS26P8	887	upstream	2.711		14	15	0	0	0
17:43685291:C:CA	rs3975750	17	43685291	CA	C	0.2485			0.953235	rs17762954	11	RPS26P8	617	upstream	2.437		14	15	0	0	0
17:43685698:A:G	rs444967	17	43685698	A	G	0.2406			0.994629	rs17762954	11	RPS26P8	210	upstream	1.028		14	15	0	0	0
17:43685707:C:T	rs430688	17	43685707	T	C	0.2376			0.978516	rs17762954	11	RPS26P8	201	upstream	3.552		14	15	0	0	0
17:43685826:A:G	rs413519	17	43685826	A	G	0.2406			0.994629	rs17762954	11	RPS26P8	82	upstream	2.393		14	15	0	0	0
17:43686419:A:C	rs385199	17	43686419	A	C	0.2416			0.989294	rs17762954	11	RPS26P8	69	downstream	0.678		14	15	0	0	0
17:43686420:A:G	rs440778	17	43686420	A	G	0.2406			0.994629	rs17762954	11	RPS26P8	70	downstream	2.846		14	15	0	0	0
17:43687072:A:G	rs2949997	17	43687072	G	A	0.2356			0.967969	rs17762954	11	RPS26P8	722	downstream	5.093	7	14	15	0	0	0
17:43687181:C:CT	rs576108805	17	43687181	CT	C	0.2803			0.804676	rs17762954	11	RPS26P8	831	downstream	2.11		14	15	0	0	0
17:43687268:A:G	rs391338	17	43687268	G	A	0.2117			0.857958	rs17762954	11	RPS26P8	918	downstream	0.504		14	15	0	0	0
17:43687393:C:T	rs411305	17	43687393	C	T	0.2008			0.803243	rs17762954	11	RPS26P8	1043	intergenic	8.909		14	15	0	0	0
17:43687542:C:G	rs378392	17	43687542	C	G	0.2406			0.994687	rs17762954	11	RPS26P8	1192	intergenic	0.825	7	14	15	0	0	0
17:43688042:C:G	rs552185305	17	43688042	C	G	0.2247			0.913194	rs17762954	11	RPS26P8	1692	intergenic	0.776		14	15	0	0	0
17:43688249:C:G	rs62066085	17	43688249	G	C	0.2386			0.983849	rs17762954	11	RPS26P8	1899	intergenic	0.826	6	14	15	0	0	0
17:43688317:A:G	rs546997548	17	43688317	A	G	0.2425			0.984113	rs17762954	11	RPS26P8	1967	intergenic	2.014		14	15	0	0	0
17:43688387:A:G	rs62066086	17	43688387	A	G	0.2406			0.994629	rs17762954	11	RPS26P8	2037	intergenic	1.814	7	14	15	0	0	0
17:43688579:A:G	rs557048086	17	43688579	A	G	0.2406			0.994629	rs17762954	11	RPS26P8	2229	intergenic	1.9		14	15	0	0	0
17:43688905:A:G	rs28795799	17	43688905	A	G	0.2425			0.984113	rs17762954	11	RPS26P8	2555	intergenic	3.447	6	14	15	0	0	0
17:43689090:C:T	rs56340658	17	43689090	T	C	0.2416			0.978603	rs17762954	11	RPS26P8	2740	intergenic	0.515	7	14	15	0	0	0
17:43689684:C:G	rs111948143	17	43689684	C	G	0.2227			0.881747	rs17762954	11	RPS26P8	3334	intergenic	10.63	7	14	15	1	0	0
17:43690468:C:T	rs643024	17	43690468	C	T	0.2406			0.994629	rs17762954	11	RPS26P8	4118	intergenic	2.4	5	14	15	1	0	0
17:43690637:C:T	rs642185	17	43690637	T	C	0.2276			0.927535	rs17762954	11	RPS26P8	4287	intergenic	0.08	5	14	15	1	0	0
17:43691173:C:T	rs373417	17	43691173	C	T	0.2386			0.994627	rs17762954	11	RPS26P8	4823	intergenic	13.08	5	14	15	1	0	0
17:43691377:C:T	rs382362	17	43691377	T	C	0.2416			0.989382	rs17762954	11	RPS26P8	5027	intergenic	2.915		14	15	1	0	0
17:43692338:C:T	rs2668709	17	43692338	T	C	0.2187			0.88614	rs17762954	11	CRHR1-IT1	5355	intergenic	5.601	6	14	15	1	0	0
17:43692935:A:G	rs611351	17	43692935	A	G	0.2406			0.994629	rs17762954	11	CRHR1-IT1	4758	intergenic	7.14		14	15	1	0	0
17:43693341:A:G	rs556106195	17	43693341	A	G	0.2406			0.994629	rs17762954	11	CRHR1-IT1	4352	intergenic	1.379		14	15	1	0	0
17:43693379:T:TA	rs532248901	17	43693379	TA	T	0.2425			0.984113	rs17762954	11	CRHR1-IT1	4314	intergenic	1.116		14	15	1	0	0
17:43693462:C:T	rs574482777	17	43693462	C	T	0.2177			0.881869	rs17762954	11	CRHR1-IT1	4231	intergenic	1.618		14	15	1	0	0
17:43693538:G:T	rs541886938	17	43693538	G	T	0.2396			1	rs17762954	11	CRHR1-IT1	4155	intergenic	9.712		14	15	1	0	0
17:43695197:C:T	rs528280907	17	43695197	C	T	0.2406			0.994629	rs17762954	11	CRHR1-IT1	2496	intergenic	5.728		14	15	1	0	0
17:43695263:G:T	rs112997627	17	43695263	G	T	0.2147	3.85024e-07	0.0405	0.869525	rs17762954	11	CRHR1-IT1	2430	intergenic	4.231	6	14	15	1	0	0
17:43695967:A:G	rs535358515	17	43695967	A	G	0.2406			0.994629	rs17762954	11	CRHR1-IT1	1726	intergenic	0.289		14	15	1	0	0
17:43696159:A:T	rs62066123	17	43696159	A	T	0.2107			0.846381	rs17762954	11	CRHR1-IT1	1534	intergenic	6.762	6	14	15	1	0	0
17:43696254:A:G	rs113965826	17	43696254	A	G	0.2406			0.994629	rs17762954	11	CRHR1-IT1	1439	intergenic	8.334	6	14	15	1	0	0
17:43696837:T:TC	rs199505547	17	43696837	TC	T	0.2406			0.994629	rs17762954	11	CRHR1-IT1	856	upstream	2.082		7	15	1	0	0
17:43696920:C:T	rs143345034	17	43696920	C	T	0.2406	9.92727e-08	-0.0483	0.994629	rs17762954	11	CRHR1-IT1	773	upstream	6.665	5	7	15	1	0	0
17:43698899:A:G	rs184745911	17	43698899	G	A	0.2386	3.81016e-08	0.0528	0.994627	rs17762954	11	CRHR1-IT1	0	ncRNA_intronic	11.83	7	1	5	1	0	0
17:43699113:A:G	rs529311580	17	43699113	A	G	0.2326			0.96303	rs17762954	11	CRHR1-IT1	0	ncRNA_intronic	7.28		5	5	1	0	0
17:43702296:C:T	rs192252295	17	43702296	T	C	0.2386			0.994627	rs17762954	11	CRHR1-IT1:CRHR1:RP11-105N13.4	0:0:0	ncRNA_intronic	2.457	7	4	5	1	0	0
17:43702701:C:G	rs62066125	17	43702701	C	G	0.2416			0.989382	rs17762954	11	CRHR1-IT1:CRHR1:RP11-105N13.4	0:0:0	ncRNA_intronic	1.285	6	4	5	1	0	0
17:43703555:A:G	rs392116	17	43703555	A	G	0.2396			1	rs17762954	11	CRHR1-IT1:CRHR1:RP11-105N13.4	0:0:0	ncRNA_intronic	1.92	6	4	5	1	0	0
17:43704031:A:C	rs385383	17	43704031	C	A	0.2396			1	rs17762954	11	CRHR1-IT1:CRHR1:RP11-105N13.4	0:0:0	ncRNA_intronic	1.559	5	4	5	1	0	0
17:43704235:C:T	17:43704235:C:T	17	43704235	T	C	0.2217			0.887809	rs17762954	11	CRHR1-IT1:CRHR1:RP11-105N13.4	0:0:0	ncRNA_intronic	2.002	7	4	5	1	0	0
17:43704235:G:T	17:43704235:G:T	17	43704235	T	G	0.000994			0.887809	rs17762954	11	CRHR1-IT1:CRHR1:RP11-105N13.4	0:0:0		1.722		4	5	1	0	0
17:43704310:G:T	rs576695524	17	43704310	T	G	0.2366			0.984002	rs17762954	11	CRHR1-IT1:CRHR1:RP11-105N13.4	0:0:0	ncRNA_intronic	1.187		4	5	1	0	0
17:43704419:C:T	rs372526058	17	43704419	T	C	0.2396			1	rs17762954	11	CRHR1-IT1:CRHR1:RP11-105N13.4	0:0:0	ncRNA_intronic	1.937	7	4	5	1	0	0
17:43704491:A:G	rs373853	17	43704491	G	A	0.2396			1	rs17762954	11	CRHR1-IT1:CRHR1:RP11-105N13.4	0:0:0	ncRNA_intronic	0.901	7	4	5	1	0	0
17:43705356:A:G	rs383241	17	43705356	G	A	0.2396			1	rs17762954	11	CRHR1-IT1:CRHR1:RP11-105N13.4	0:0:0	ncRNA_intronic	1.367		4	5	1	0	0
17:43705518:A:G	rs376120	17	43705518	A	G	0.2396			1	rs17762954	11	CRHR1-IT1:CRHR1:RP11-105N13.4	0:0:0	ncRNA_intronic	2.004		4	5	1	0	0
17:43705601:A:G	rs365825	17	43705601	A	G	0.2416			0.989382	rs17762954	11	CRHR1-IT1:CRHR1:RP11-105N13.4	0:0:0	ncRNA_intronic	3.201		4	5	1	0	0
17:43705756:C:G	rs393838	17	43705756	G	C	0.2416			0.989382	rs17762954	11	CRHR1-IT1:CRHR1:RP11-105N13.4	0:0:0	ncRNA_intronic	2.135	7	4	5	1	0	0
17:43707619:A:C	rs681485	17	43707619	C	A	0.2386			0.994627	rs17762954	11	CRHR1-IT1:CRHR1:RP11-105N13.4	0:0:0	ncRNA_exonic	1.161		4	4	1	0	0
17:43707620:G:T	rs594591	17	43707620	G	T	0.2396			1	rs17762954	11	CRHR1-IT1:CRHR1:RP11-105N13.4	0:0:0	ncRNA_exonic	0.3		4	4	1	0	0
17:43707838:T:TG	rs541941751	17	43707838	TG	T	0.2406			0.994687	rs17762954	11	CRHR1-IT1:CRHR1:RP11-105N13.4	0:0:0	ncRNA_intronic	1.806		4	4	1	0	0
17:43707848:G:T	rs593720	17	43707848	G	T	0.2396			1	rs17762954	11	CRHR1-IT1:CRHR1:RP11-105N13.4	0:0:0	ncRNA_intronic	1.97		4	4	1	0	0
17:43707951:C:T	rs444071	17	43707951	C	T	0.2396			1	rs17762954	11	CRHR1-IT1:CRHR1:RP11-105N13.4	0:0:0	ncRNA_exonic	3.796		4	4	1	0	0
17:43707955:A:C	rs396593	17	43707955	C	A	0.2396			1	rs17762954	11	CRHR1-IT1:CRHR1:RP11-105N13.4	0:0:0	ncRNA_exonic	0.484		4	4	1	0	0
17:43708415:C:CA	rs67379001	17	43708415	CA	C	0.2396			1	rs17762954	11	CRHR1-IT1:CRHR1:RP11-105N13.4	0:0:0	ncRNA_intronic	1.142		4	4	1	0	0
17:43708418:C:G	rs368673667	17	43708418	C	G	0.2396			1	rs17762954	11	CRHR1-IT1:CRHR1:RP11-105N13.4	0:0:0	ncRNA_intronic	0.451	7	4	4	1	0	0
17:43709225:C:T	rs450237	17	43709225	T	C	0.2416			0.989382	rs17762954	11	CRHR1-IT1:CRHR1:RP11-105N13.4	0:0:0	ncRNA_intronic	2.007		4	4	1	0	0
17:43709415:C:T	rs436667	17	43709415	C	T	0.2396			1	rs17762954	11	CRHR1-IT1:CRHR1:RP11-105N13.4	0:0:0	ncRNA_intronic	6.134	1f	4	4	1	0	0
17:43709867:G:T	rs650927	17	43709867	T	G	0.2396			1	rs17762954	11	CRHR1-IT1:CRHR1:RP11-105N13.4	0:0:0	ncRNA_intronic	5.492		4	5	1	0	0
17:43709893:A:G	rs671740	17	43709893	A	G	0.2396			1	rs17762954	11	CRHR1-IT1:CRHR1:RP11-105N13.4	0:0:0	ncRNA_intronic	6.116		4	5	1	0	0
17:43710127:A:T	rs81632	17	43710127	T	A	0.2396			1	rs17762954	11	CRHR1-IT1:CRHR1:RP11-105N13.4	0:0:0	ncRNA_intronic	0.009	6	4	5	1	0	0
17:43710371:A:G	rs16940633	17	43710371	G	A	0.2396			1	rs17762954	11	CRHR1-IT1:CRHR1:RP11-105N13.4	0:0:0	ncRNA_intronic	3.408	5	4	5	1	0	0
17:43710384:A:C	rs17686610	17	43710384	A	C	0.2396			1	rs17762954	11	CRHR1-IT1:CRHR1:RP11-105N13.4	0:0:0	ncRNA_intronic	6.793	5	4	5	1	0	0
17:43711312:C:T	rs2942170	17	43711312	C	T	0.2396			1	rs17762954	11	CRHR1-IT1:CRHR1:RP11-105N13.4	0:0:0	ncRNA_intronic	2.047		4	5	1	0	0
17:43711539:C:G	rs2942169	17	43711539	G	C	0.2396			1	rs17762954	11	CRHR1-IT1:CRHR1:RP11-105N13.4	0:0:0	ncRNA_intronic	5.559	1f	4	5	1	0	0
17:43712337:C:T	rs241045	17	43712337	C	T	0.2396			1	rs17762954	11	CRHR1-IT1:CRHR1:RP11-105N13.4	0:0:0	ncRNA_intronic	1.364		4	5	1	0	0
17:43712464:A:G	rs241044	17	43712464	G	A	0.2396			1	rs17762954	11	CRHR1-IT1:CRHR1:RP11-105N13.4	0:0:0	ncRNA_intronic	5.062		4	5	1	0	0
17:43712657:C:T	rs241042	17	43712657	T	C	0.2396			1	rs17762954	11	CRHR1-IT1:CRHR1:RP11-105N13.4	0:0:0	ncRNA_intronic	2.423		4	5	1	0	0
17:43713925:A:G	rs241041	17	43713925	A	G	0.2396			1	rs17762954	11	CRHR1-IT1:CRHR1:RP11-105N13.4	0:0:0	ncRNA_exonic	0.354		4	4	1	0	0
17:43714179:C:CT	rs543398310	17	43714179	C	CT	0.2386			0.994627	rs17762954	11	CRHR1-IT1:CRHR1:RP11-105N13.4	0:0:0	ncRNA_exonic	2.261		4	4	1	0	0
17:43714190:A:T	rs550841458	17	43714190	A	T	0.2396			1	rs17762954	11	CRHR1-IT1:CRHR1:RP11-105N13.4	0:0:0	ncRNA_exonic	2.448		4	4	1	0	0
17:43714673:A:T	rs241039	17	43714673	A	T	0.2396			1	rs17762954	11	CRHR1-IT1:CRHR1:RP11-105N13.4	0:0:0	ncRNA_exonic	0.945	1f	4	4	1	0	0
17:43714850:A:G	rs2942168	17	43714850	G	A	0.2396			1	rs17762954	11	CRHR1-IT1:CRHR1:RP11-105N13.4	0:0:0	ncRNA_exonic	5.087	1f	4	4	1	0	0
17:43715018:C:T	rs2942167	17	43715018	T	C	0.2396			1	rs17762954	11	CRHR1-IT1:CRHR1:RP11-105N13.4	0:0:0	ncRNA_exonic	3.48		4	5	1	0	0
17:43715427:C:T	rs2942166	17	43715427	T	C	0.2406			0.994629	rs17762954	11	CRHR1-IT1:CRHR1:RP11-105N13.4	0:0:0	ncRNA_intronic	0.231		4	5	1	0	0
17:43715619:C:G	rs2942165	17	43715619	G	C	0.2396			1	rs17762954	11	CRHR1-IT1:CRHR1:RP11-105N13.4	0:0:0	ncRNA_intronic	4.743	7	4	5	1	0	0
17:43715924:A:G	rs117368197	17	43715924	G	A	0.2396	1.61175e-09	0.0603	1	rs17762954	11	CRHR1-IT1:CRHR1:RP11-105N13.4	0:0:0	ncRNA_intronic	8.738	6	4	5	1	0	0
17:43716229:G:T	rs372494195	17	43716229	G	T	0.165			0.672715	rs17762954	11	CRHR1-IT1:CRHR1:RP11-105N13.4	0:0:0	ncRNA_intronic	1.591	6	4	5	1	0	0
17:43716234:G:T	rs187569028	17	43716234	G	T	0.165	3.29898e-07	-0.052	0.672715	rs17762954	11	CRHR1-IT1:CRHR1:RP11-105N13.4	0:0:0	ncRNA_intronic	1.349	6	4	5	1	0	0
17:43716239:G:T	rs190958065	17	43716239	G	T	0.165	7.95406e-07	-0.0342	0.672715	rs17762954	11	CRHR1-IT1:CRHR1:RP11-105N13.4	0:0:0	ncRNA_intronic	1.116	6	4	5	1	0	0
17:43716244:G:T	rs182784716	17	43716244	G	T	0.166	7.81731e-07	-0.0319	0.666912	rs17762954	11	CRHR1-IT1:CRHR1:RP11-105N13.4	0:0:0	ncRNA_intronic	1.292	6	4	5	1	0	0
17:43716885:A:G	rs413778	17	43716885	A	G	0.2396			1	rs17762954	11	CRHR1-IT1:CRHR1:RP11-105N13.4	0:0:0	ncRNA_exonic	4.949		4	5	1	0	0
17:43717131:C:T	rs389217	17	43717131	C	T	0.2396			1	rs17762954	11	CRHR1-IT1:CRHR1:RP11-105N13.4	0:0:0	ncRNA_intronic	10.42		4	5	1	0	0
17:43717415:A:G	rs389978	17	43717415	A	G	0.2406			0.994629	rs17762954	11	CRHR1-IT1:CRHR1:RP11-105N13.4	0:0:0	ncRNA_intronic	0.353	7	4	5	1	0	0
17:43717803:C:T	rs439558	17	43717803	T	C	0.2406			0.994629	rs17762954	11	CRHR1-IT1:CRHR1:RP11-105N13.4	0:0:0	ncRNA_exonic	5.404		1	5	1	0	0
17:43718336:C:T	rs434805	17	43718336	T	C	0.2416			0.989382	rs17762954	11	CRHR1-IT1:CRHR1:RP11-105N13.4	0:0:0	ncRNA_exonic	0.111		5	5	1	0	0
17:43719143:A:G	rs393152	17	43719143	A	G	0.2416			0.989382	rs17762954	11	CRHR1-IT1:CRHR1:RP11-105N13.4	0:0:0	ncRNA_exonic	7.184	1f	5	5	1	0	0
17:43719829:G:T	rs548401838	17	43719829	G	T	0.2306			0.953117	rs17762954	11	CRHR1-IT1:CRHR1:RP11-105N13.4	0:0:0	ncRNA_intronic	2.103		5	5	1	0	0
17:43719870:A:G	rs3108317	17	43719870	G	A	0.2396			1	rs17762954	11	CRHR1-IT1:CRHR1:RP11-105N13.4	0:0:0	ncRNA_intronic	0.185		5	5	1	0	0
17:43721283:C:G	rs2942164	17	43721283	G	C	0.2396			1	rs17762954	11	CRHR1-IT1:CRHR1:RP11-105N13.4	0:0:0	ncRNA_intronic	1.579	6	5	15	1	0	0
17:43721457:C:T	rs1706746	17	43721457	C	T	0.2396			1	rs17762954	11	CRHR1-IT1:CRHR1:RP11-105N13.4	0:0:0	ncRNA_intronic	0.501	6	5	15	1	0	0
17:43721690:C:CAAAAAAAA	rs538711169	17	43721690	CAAAAAAAA	C	0.2396			1	rs17762954	11	CRHR1-IT1:CRHR1:RP11-105N13.4	0:0:0	ncRNA_intronic	0.644		5	14	1	0	0
17:43722509:C:G	rs1706748	17	43722509	C	G	0.2406			0.994687	rs17762954	11	CRHR1-IT1:CRHR1:RP11-105N13.4	0:0:0	ncRNA_intronic	0.691	7	5	14	1	0	0
17:43723189:A:G	rs413917	17	43723189	G	A	0.2396			1	rs17762954	11	CRHR1-IT1:CRHR1:RP11-105N13.4	0:0:0	ncRNA_exonic	5.069	1f	5	15	1	0	0
17:43723462:C:T	rs3418	17	43723462	C	T	0.2396			1	rs17762954	11	CRHR1-IT1:CRHR1:RP11-105N13.4	0:0:0	ncRNA_exonic	3.497		5	15	1	0	0
17:43723605:C:T	rs393675	17	43723605	T	C	0.2396			1	rs17762954	11	CRHR1-IT1:CRHR1:RP11-105N13.4	0:0:0	ncRNA_exonic	10.3		5	15	1	0	0
17:43723929:A:G	rs576731927	17	43723929	G	A	0.2346			0.973535	rs17762954	11	CRHR1-IT1:CRHR1:RP11-105N13.4	0:0:0	ncRNA_exonic	1.405		2	15	1	0	0
17:43723930:A:G	rs406400	17	43723930	A	G	0.2346			0.973535	rs17762954	11	CRHR1-IT1:CRHR1:RP11-105N13.4	0:0:0	ncRNA_exonic	6.286		2	15	1	0	0
17:43724245:A:G	rs669915	17	43724245	G	A	0.2396			1	rs17762954	11	CRHR1-IT1:CRHR1:RP11-105N13.4	0:0:0	ncRNA_exonic	10.09	5	5	15	1	0	0
17:43724247:T:TA	rs534580821	17	43724247	T	TA	0.2396			1	rs17762954	11	CRHR1-IT1:CRHR1:RP11-105N13.4	0:0:0	ncRNA_exonic	10.2		5	15	1	0	0
17:43724555:A:G	rs449501	17	43724555	G	A	0.2396			1	rs17762954	11	CRHR1-IT1:CRHR1:RP11-105N13.4	0:0:0	ncRNA_exonic	0.543		5	15	1	0	0
17:43725212:A:G	rs448830	17	43725212	G	A	0.2396			1	rs17762954	11	CRHR1-IT1:CRHR1:RP11-105N13.4	0:0:0	ncRNA_exonic	0.419		5	15	1	0	0
17:43725684:A:G	rs434428	17	43725684	G	A	0.2396			1	rs17762954	11	CRHR1:RP11-105N13.4	0:0	ncRNA_intronic	5.872	1f	5	15	1	0	0
17:43725762:A:G	rs434598	17	43725762	G	A	0.2396			1	rs17762954	11	CRHR1:RP11-105N13.4	0:0	ncRNA_intronic	0.606	5	5	15	1	0	0
17:43725992:A:G	rs434971	17	43725992	G	A	0.2396			1	rs17762954	11	CRHR1:RP11-105N13.4	0:0	ncRNA_intronic	5.203	4	5	15	1	0	0
17:43726125:A:C	rs385691	17	43726125	A	C	0.2396			1	rs17762954	11	CRHR1:RP11-105N13.4	0:0	ncRNA_intronic	1.6		5	15	1	0	0
17:43726574:C:T	rs455028	17	43726574	T	C	0.2396			1	rs17762954	11	CRHR1:RP11-105N13.4	0:0	ncRNA_intronic	13.12	1f	5	15	1	0	0
17:43726588:C:T	rs366858	17	43726588	C	T	0.2396			1	rs17762954	11	CRHR1:RP11-105N13.4	0:0	ncRNA_intronic	15.14	1f	5	15	1	0	0
17:43726659:A:C	rs439945	17	43726659	C	A	0.2763			0.824482	rs17762954	11	CRHR1:RP11-105N13.4	0:0	ncRNA_intronic	1.405	1f	5	15	1	0	0
17:43727061:C:T	rs453997	17	43727061	C	T	0.2396			1	rs17762954	11	CRHR1:RP11-105N13.4	0:0	ncRNA_intronic	0.03		5	15	1	0	0
17:43727887:A:T	rs424243	17	43727887	A	T	0.2396			1	rs17762954	11	CRHR1:RP11-105N13.4	0:0	ncRNA_intronic	5.169	6	5	15	1	0	0
17:43728137:A:G	rs422112	17	43728137	G	A	0.2396			1	rs17762954	11	CRHR1:RP11-105N13.4	0:0	ncRNA_intronic	1.811	1f	5	15	1	0	0
17:43728376:A:G	rs417968	17	43728376	A	G	0.2763			0.824482	rs17762954	11	CRHR1:RP11-105N13.4	0:0	ncRNA_intronic	7.968		4	15	1	0	0
17:43729384:A:G	rs413844	17	43729384	G	A	0.2396			1	rs17762954	11	CRHR1:RP11-105N13.4	0:0	ncRNA_intronic	0.769	6	5	14	1	0	0
17:43729432:C:T	rs647483	17	43729432	C	T	0.2396			1	rs17762954	11	CRHR1:RP11-105N13.4	0:0	ncRNA_intronic	1.955	6	5	14	1	0	0
17:43730598:A:G	rs241038	17	43730598	G	A	0.2396			1	rs17762954	11	CRHR1:RP11-105N13.4	0:0	ncRNA_intronic	2.082		5	14	1	0	0
17:43730636:G:T	rs241037	17	43730636	G	T	0.2396			1	rs17762954	11	CRHR1:RP11-105N13.4	0:0	ncRNA_intronic	0.032		5	14	1	0	0
17:43731719:A:C	rs241036	17	43731719	A	C	0.2396			1	rs17762954	11	CRHR1:RP11-105N13.4	0:0	ncRNA_intronic	10.65		5	14	1	0	0
17:43731896:C:T	rs241035	17	43731896	C	T	0.2396			1	rs17762954	11	CRHR1:RP11-105N13.4	0:0	ncRNA_intronic	3.708		5	14	1	0	0
17:43732780:C:CCCCTATGT	rs11276875	17	43732780	C	CCCCTATGT	0.2763			0.824482	rs17762954	11	CRHR1:RP11-105N13.4	0:0	ncRNA_intronic	2.326		5	14	1	0	0
17:43733048:A:T	rs241034	17	43733048	A	T	0.2396			1	rs17762954	11	CRHR1:RP11-105N13.4	0:0	ncRNA_intronic	0.15	7	5	14	1	0	0
17:43733707:G:GC	rs533717295	17	43733707	GC	G	0.2396			1	rs17762954	11	CRHR1:RP11-105N13.4	0:0	ncRNA_intronic	0.481		5	14	1	0	0
17:43733983:A:G	rs241033	17	43733983	G	A	0.2396			1	rs17762954	11	CRHR1:RP11-105N13.4	0:0	ncRNA_intronic	7.521		5	14	1	0	0
17:43734145:C:T	rs241032	17	43734145	T	C	0.2396			1	rs17762954	11	CRHR1:RP11-105N13.4	0:0	ncRNA_intronic	10.66		5	14	1	0	0
17:43734255:T:TA	rs556466432	17	43734255	TA	T	0.2396			1	rs17762954	11	CRHR1:RP11-105N13.4	0:0	ncRNA_intronic	0.265		5	14	1	0	0
17:43734304:C:T	rs241031	17	43734304	T	C	0.2396			1	rs17762954	11	CRHR1:RP11-105N13.4	0:0	ncRNA_intronic	3.018		5	14	1	0	0
17:43734503:A:G	rs241030	17	43734503	A	G	0.2396			1	rs17762954	11	CRHR1:RP11-105N13.4	0:0	ncRNA_intronic	1.63		5	14	1	0	0
17:43734643:C:T	rs241029	17	43734643	T	C	0.2396			1	rs17762954	11	CRHR1:RP11-105N13.4	0:0	ncRNA_intronic	2.406		5	14	1	0	0
17:43735276:C:T	rs241028	17	43735276	C	T	0.2396			1	rs17762954	11	CRHR1:RP11-105N13.4	0:0	ncRNA_intronic	1.897		5	14	1	0	0
17:43735478:A:G	rs241027	17	43735478	A	G	0.2396			1	rs17762954	11	CRHR1:RP11-105N13.4	0:0	ncRNA_intronic	3.464		5	14	1	0	0
17:43735555:A:G	rs241026	17	43735555	G	A	0.2396			1	rs17762954	11	CRHR1:RP11-105N13.4	0:0	ncRNA_intronic	3.636		5	14	1	0	0
17:43736504:C:T	rs241025	17	43736504	T	C	0.2207			0.905618	rs17762954	11	CRHR1:RP11-105N13.4	0:0	ncRNA_intronic	0.04		5	14	1	0	0
17:43736763:C:T	rs241024	17	43736763	C	T	0.2396			1	rs17762954	11	CRHR1:RP11-105N13.4	0:0	ncRNA_intronic	7.619		5	14	1	0	0
17:43737040:A:G	rs241023	17	43737040	G	A	0.2396			1	rs17762954	11	CRHR1:RP11-105N13.4	0:0	ncRNA_intronic	2.576		5	14	1	0	0
17:43737730:C:T	rs241022	17	43737730	T	C	0.2396			1	rs17762954	11	CRHR1:RP11-105N13.4	0:0	ncRNA_intronic	3.329		5	14	1	0	0
17:43738627:G:T	rs241021	17	43738627	T	G	0.2396			1	rs17762954	11	CRHR1:RP11-105N13.4	0:0	ncRNA_intronic	0.327		7	14	1	0	0
17:43738676:A:C	rs241020	17	43738676	C	A	0.2396			1	rs17762954	11	CRHR1:RP11-105N13.4	0:0	ncRNA_intronic	0.134		7	14	1	0	0
17:43740565:G:T	rs1724409	17	43740565	T	G	0.2763			0.824482	rs17762954	11	CRHR1:RP11-105N13.4	0:0	ncRNA_intronic	7.098		5	14	1	0	0
17:43740856:C:T	rs62053939	17	43740856	C	T	0.2396			1	rs17762954	11	CRHR1:RP11-105N13.4	0:0	ncRNA_intronic	0.044	7	5	14	1	0	0
17:43740967:C:T	rs111273167	17	43740967	C	T	0.2396	1.60866e-09	-0.0624	1	rs17762954	11	CRHR1:RP11-105N13.4	0:0	ncRNA_intronic	6.087	7	5	14	1	0	0
17:43741028:A:G	rs62053940	17	43741028	A	G	0.2396			1	rs17762954	11	CRHR1:RP11-105N13.4	0:0	ncRNA_intronic	6.486	6	5	14	1	0	0
17:43741136:C:T	rs55688739	17	43741136	C	T	0.2416			0.989294	rs17762954	11	CRHR1:RP11-105N13.4	0:0	ncRNA_intronic	1.733	5	5	14	1	0	0
17:43741452:C:T	rs17760577	17	43741452	C	T	0.2396			1	rs17762954	11	CRHR1:RP11-105N13.4	0:0	ncRNA_intronic	0.315	1f	5	14	1	0	0
17:43741627:A:AT	rs565024979	17	43741627	A	AT	0.2396			1	rs17762954	11	CRHR1:RP11-105N13.4	0:0	ncRNA_intronic	13.45		5	14	1	0	0
17:43742454:A:AC	rs566014437	17	43742454	AC	A	0.2396			1	rs17762954	11	CRHR1:RP11-105N13.4	0:0	ncRNA_intronic	0.808		5	14	1	0	0
17:43743045:C:T	rs17760631	17	43743045	T	C	0.2396			1	rs17762954	11	CRHR1:RP11-105N13.4	0:0	ncRNA_intronic	4.503	1f	5	14	1	0	0
17:43744203:C:T	rs62053943	17	43744203	C	T	0.17			0.645919	rs17762954	11	CRHR1:RP11-105N13.4	0:0	ncRNA_intronic	0.183	5	5	14	1	0	0
17:43744344:A:T	rs1635298	17	43744344	A	T	0.2664			0.872693	rs17762954	11	CRHR1:RP11-105N13.4	0:0	ncRNA_intronic	0.511	1f	5	14	1	0	0
17:43744990:C:T	rs17687462	17	43744990	C	T	0.2396			1	rs17762954	11	CRHR1:RP11-105N13.4	0:0	ncRNA_intronic	0.607	1f	5	14	1	0	0
17:43746187:T:TC	rs534811419	17	43746187	TC	T	0.2396			1	rs17762954	11	CRHR1:RP11-105N13.4	0:0	ncRNA_intronic	1.439		5	14	1	0	0
17:43746276:G:T	rs17760733	17	43746276	G	T	0.2386			0.994627	rs17762954	11	CRHR1:RP11-105N13.4	0:0	ncRNA_intronic	0.132	6	5	14	1	0	0
17:43746418:A:T	rs79675109	17	43746418	T	A	0.2396			1	rs17762954	11	CRHR1:RP11-105N13.4	0:0	ncRNA_intronic	1.334	6	5	14	1	0	0
17:43746610:T:TATC	rs142642115	17	43746610	T	TATC	0.2396			1	rs17762954	11	CRHR1:RP11-105N13.4	0:0	ncRNA_intronic	0.537		5	14	1	0	0
17:43746721:A:G	rs17687504	17	43746721	A	G	0.2396			1	rs17762954	11	CRHR1:RP11-105N13.4	0:0	ncRNA_intronic	4.93	6	5	14	1	0	0
17:43746839:C:T	rs62053945	17	43746839	T	C	0.2396			1	rs17762954	11	CRHR1:RP11-105N13.4	0:0	ncRNA_intronic	3.007	6	5	14	1	0	0
17:43747615:C:T	rs1724407	17	43747615	T	C	0.2664			0.872693	rs17762954	11	CRHR1:RP11-105N13.4	0:0	ncRNA_intronic	6.937		5	14	1	0	0
17:43747677:C:T	rs62053946	17	43747677	C	T	0.2396			1	rs17762954	11	CRHR1:RP11-105N13.4	0:0	ncRNA_intronic	6.772	7	5	14	1	0	0
17:43747683:A:G	rs62053947	17	43747683	G	A	0.2396			1	rs17762954	11	CRHR1:RP11-105N13.4	0:0	ncRNA_intronic	8.238	7	5	14	1	0	0
17:43748046:C:T	rs62053948	17	43748046	C	T	0.2396			1	rs17762954	11	CRHR1:RP11-105N13.4	0:0	ncRNA_intronic	4.733	7	5	14	1	0	0
17:43748101:A:G	rs62053949	17	43748101	A	G	0.2396			1	rs17762954	11	CRHR1:RP11-105N13.4	0:0	ncRNA_intronic	2.916	7	5	14	1	0	0
17:43748412:A:G	rs62053950	17	43748412	A	G	0.2396			1	rs17762954	11	CRHR1:RP11-105N13.4	0:0	ncRNA_intronic	2.616	5	5	14	1	0	0
17:43749168:C:G	rs62053951	17	43749168	G	C	0.2396			1	rs17762954	11	CRHR1:RP11-105N13.4	0:0	ncRNA_intronic	9.595	5	8	14	1	0	0
17:43749261:C:T	rs62053952	17	43749261	T	C	0.2396			1	rs17762954	11	CRHR1:RP11-105N13.4	0:0	ncRNA_intronic	2.212	5	5	14	1	0	0
17:43749454:A:G	rs62053953	17	43749454	G	A	0.2396			1	rs17762954	11	CRHR1:RP11-105N13.4	0:0	ncRNA_intronic	8.663	5	6	14	1	0	0
17:43749579:C:T	rs17687534	17	43749579	T	C	0.2396			1	rs17762954	11	CRHR1:RP11-105N13.4	0:0	ncRNA_intronic	0.832	1f	6	14	1	0	0
17:43749942:A:G	rs1631850	17	43749942	G	A	0.2664			0.872693	rs17762954	11	CRHR1:RP11-105N13.4	0:0	ncRNA_intronic	4.924		5	14	1	0	0
17:43749949:A:G	rs62053954	17	43749949	G	A	0.2396			1	rs17762954	11	CRHR1:RP11-105N13.4	0:0	ncRNA_intronic	4.777	3a	5	14	1	0	0
17:43749980:C:T	rs62053955	17	43749980	T	C	0.2396			1	rs17762954	11	CRHR1:RP11-105N13.4	0:0	ncRNA_intronic	1.758	4	5	14	1	0	0
17:43750010:A:G	rs17687571	17	43750010	G	A	0.2396			1	rs17762954	11	CRHR1:RP11-105N13.4	0:0	ncRNA_intronic	2.789	1f	5	14	1	0	0
17:43750137:C:G	rs17760817	17	43750137	G	C	0.2396			1	rs17762954	11	CRHR1:RP11-105N13.4	0:0	ncRNA_intronic	2.489	5	5	14	1	0	0
17:43750172:A:G	rs1630095	17	43750172	A	G	0.2664			0.872693	rs17762954	11	CRHR1:RP11-105N13.4	0:0	ncRNA_intronic	0.299		5	14	1	0	0
17:43750238:A:G	rs17687625	17	43750238	A	G	0.2396			1	rs17762954	11	CRHR1:RP11-105N13.4	0:0	ncRNA_exonic	3.272	1f	5	14	1	0	0
17:43750315:A:G	rs62053956	17	43750315	A	G	0.2396			1	rs17762954	11	CRHR1:RP11-105N13.4	0:0	ncRNA_intronic	1.341	5	5	14	1	0	0
17:43750910:C:T	rs4792824	17	43750910	T	C	0.2664			0.872693	rs17762954	11	CRHR1:RP11-105N13.4	0:0	ncRNA_intronic	1.449	6	5	14	1	0	0
17:43750921:T:TA	rs59435462	17	43750921	TA	T	0.2664			0.872693	rs17762954	11	CRHR1:RP11-105N13.4	0:0	ncRNA_intronic	0.5		5	14	1	0	0
17:43750939:C:T	rs62053957	17	43750939	T	C	0.2396			1	rs17762954	11	CRHR1:RP11-105N13.4	0:0	ncRNA_intronic	5.452	7	5	14	1	0	0
17:43751101:A:G	rs112637166	17	43751101	A	G	0.2396			1	rs17762954	11	CRHR1:RP11-105N13.4	0:0	ncRNA_intronic	3.012	7	5	14	1	0	0
17:43751223:A:T	rs62053958	17	43751223	A	T	0.2396			1	rs17762954	11	CRHR1:RP11-105N13.4	0:0	ncRNA_intronic	2.705	7	5	14	1	0	0
17:43751246:C:T	rs62053959	17	43751246	C	T	0.2396			1	rs17762954	11	CRHR1:RP11-105N13.4	0:0	ncRNA_intronic	0.145	7	5	14	1	0	0
17:43751308:C:T	rs62055660	17	43751308	T	C	0.2396			1	rs17762954	11	CRHR1:RP11-105N13.4	0:0	ncRNA_intronic	0.971	6	5	14	1	0	0
17:43751427:C:T	rs113486004	17	43751427	T	C	0.2396			1	rs17762954	11	CRHR1:RP11-105N13.4	0:0	ncRNA_intronic	1.991	7	5	14	1	0	0
17:43751598:G:GT	rs558738552	17	43751598	GT	G	0.2386			0.994629	rs17762954	11	CRHR1:RP11-105N13.4	0:0	ncRNA_intronic	0.976		5	14	1	0	0
17:43751913:A:G	rs1635291	17	43751913	A	G	0.2664			0.872693	rs17762954	11	CRHR1:RP11-105N13.4	0:0	ncRNA_intronic	4.098		5	14	1	0	0
17:43752039:C:T	rs62055661	17	43752039	C	T	0.2396			1	rs17762954	11	CRHR1:RP11-105N13.4	0:0	ncRNA_intronic	1.834	7	5	14	1	0	0
17:43752078:A:AC	rs113155081	17	43752078	A	AC	0.2396			1	rs17762954	11	CRHR1:RP11-105N13.4	0:0	ncRNA_intronic	0.816		5	14	1	0	0
17:43752566:C:T	rs62055662	17	43752566	C	T	0.2396			1	rs17762954	11	CRHR1:RP11-105N13.4	0:0	ncRNA_intronic	4.305	5	5	14	1	0	0
17:43753454:A:G	rs62055663	17	43753454	A	G	0.2396			1	rs17762954	11	CRHR1:RP11-105N13.4	0:0	ncRNA_intronic	11.5	5	5	14	1	0	0
17:43753642:A:G	rs62055664	17	43753642	A	G	0.2396			1	rs17762954	11	CRHR1:RP11-105N13.4	0:0	ncRNA_intronic	7.57	7	5	14	1	0	0
17:43754010:C:T	rs76717812	17	43754010	T	C	0.2396			1	rs17762954	11	CRHR1:RP11-105N13.4	0:0	ncRNA_intronic	2.846	5	5	14	1	0	0
17:43754099:A:G	rs17687667	17	43754099	G	A	0.2396			1	rs17762954	11	CRHR1:RP11-105N13.4	0:0	ncRNA_intronic	4.699	1f	5	14	1	0	0
17:43754209:C:G	rs79073784	17	43754209	G	C	0.2396			1	rs17762954	11	CRHR1:RP11-105N13.4	0:0	ncRNA_intronic	7.852	3a	5	14	1	0	0
17:43754505:A:C	rs62055665	17	43754505	A	C	0.2396			1	rs17762954	11	CRHR1:RP11-105N13.4	0:0	ncRNA_intronic	2.571	5	5	14	1	0	0
17:43754569:A:G	rs62055689	17	43754569	G	A	0.2396			1	rs17762954	11	CRHR1:RP11-105N13.4	0:0	ncRNA_intronic	1.313	7	5	14	1	0	0
17:43754576:C:G	rs62055690	17	43754576	C	G	0.2396			0.989249	rs17762954	11	CRHR1:RP11-105N13.4	0:0	ncRNA_intronic	4.26	7	5	14	1	0	0
17:43754850:C:T	rs62055691	17	43754850	T	C	0.2396			1	rs17762954	11	CRHR1:RP11-105N13.4	0:0	ncRNA_intronic	2.998	7	5	14	1	0	0
17:43754909:A:G	rs62055692	17	43754909	A	G	0.2396			1	rs17762954	11	CRHR1:RP11-105N13.4	0:0	ncRNA_intronic	2.263	7	5	14	1	0	0
17:43754914:C:T	rs1724402	17	43754914	T	C	0.2664			0.872693	rs17762954	11	CRHR1:RP11-105N13.4	0:0	ncRNA_intronic	0.878		5	14	1	0	0
17:43755857:A:C	rs1724401	17	43755857	A	C	0.2664			0.872693	rs17762954	11	CRHR1:RP11-105N13.4	0:0	ncRNA_intronic	0.981		5	14	1	0	0
17:43755871:A:C	rs1724400	17	43755871	C	A	0.2664			0.872693	rs17762954	11	CRHR1:RP11-105N13.4	0:0	ncRNA_intronic	3.23	6	5	14	1	0	0
17:43756171:A:AAAAC	rs561659645	17	43756171	A	AAAAC	0.2396			1	rs17762954	11	CRHR1:RP11-105N13.4	0:0	ncRNA_intronic	0.255		5	14	1	0	0
17:43756340:C:T	rs74398257	17	43756340	T	C	0.2396			1	rs17762954	11	CRHR1:RP11-105N13.4	0:0	ncRNA_intronic	5.517	5	5	14	1	0	0
17:43756376:C:G	rs17687740	17	43756376	G	C	0.2396			1	rs17762954	11	CRHR1:RP11-105N13.4	0:0	ncRNA_intronic	6.721	1f	5	14	1	0	0
17:43756458:A:G	rs872972	17	43756458	G	A	0.2396			1	rs17762954	11	CRHR1:RP11-105N13.4	0:0	ncRNA_intronic	0.298		5	14	1	0	0
17:43756466:C:T	rs757503	17	43756466	T	C	0.2406			0.994629	rs17762954	11	CRHR1:RP11-105N13.4	0:0	ncRNA_intronic	3.258		5	14	1	0	0
17:43756506:C:T	rs757502	17	43756506	C	T	0.2396			1	rs17762954	11	CRHR1:RP11-105N13.4	0:0	ncRNA_intronic	0.91		5	14	1	0	0
17:43756685:A:G	rs757501	17	43756685	A	G	0.2396			1	rs17762954	11	CRHR1:RP11-105N13.4	0:0	ncRNA_intronic	3.173		5	14	1	0	0
17:43756833:A:C	rs757500	17	43756833	C	A	0.2396			1	rs17762954	11	CRHR1:RP11-105N13.4	0:0	ncRNA_intronic	7.311		5	14	1	0	0
17:43756910:C:T	rs62055693	17	43756910	T	C	0.2406			0.994629	rs17762954	11	CRHR1:RP11-105N13.4	0:0	ncRNA_intronic	15.6	4	5	14	1	0	0
17:43756969:A:G	rs1635288	17	43756969	G	A	0.2654			0.877075	rs17762954	11	CRHR1:RP11-105N13.4	0:0	ncRNA_intronic	7.732		5	14	1	0	0
17:43757161:C:T	rs78487840	17	43757161	C	T	0.2396			1	rs17762954	11	CRHR1:RP11-105N13.4	0:0	ncRNA_intronic	1.011	4	5	14	1	0	0
17:43757450:A:C	rs55974014	17	43757450	C	A	0.2316			0.936095	rs17762954	11	CRHR1:RP11-105N13.4	0:0	ncRNA_intronic	0.613	5	5	14	1	0	0
17:43757776:C:T	rs543716852	17	43757776	T	C	0.2396			1	rs17762954	11	CRHR1:RP11-105N13.4	0:0	ncRNA_intronic	7.133		5	14	1	0	0
17:43757777:C:T	rs562098568	17	43757777	C	T	0.2396			1	rs17762954	11	CRHR1:RP11-105N13.4	0:0	ncRNA_intronic	0.976		5	14	1	0	0
17:43758011:C:G	rs55651627	17	43758011	G	C	0.2406			0.994687	rs17762954	11	CRHR1:RP11-105N13.4	0:0	ncRNA_intronic	0.052	5	5	14	1	0	0
17:43758078:A:G	rs112155389	17	43758078	G	A	0.2396	1.56968e-09	-0.0595	1	rs17762954	11	CRHR1:RP11-105N13.4	0:0	ncRNA_intronic	1.646	7	5	14	1	0	0
17:43758116:A:AAAAG	rs532787183	17	43758116	AAAAG	A	0.2396			1	rs17762954	11	CRHR1:RP11-105N13.4	0:0	ncRNA_intronic	0.646		5	14	1	0	0
17:43758125:A:G	rs62055696	17	43758125	A	G	0.2396			1	rs17762954	11	CRHR1:RP11-105N13.4	0:0	ncRNA_intronic	1.819	7	5	14	1	0	0
17:43758148:C:T	rs62055697	17	43758148	C	T	0.2396			1	rs17762954	11	CRHR1:RP11-105N13.4	0:0	ncRNA_intronic	2.759	7	5	14	1	0	0
17:43758238:C:T	rs62055698	17	43758238	C	T	0.2396			1	rs17762954	11	CRHR1:RP11-105N13.4	0:0	ncRNA_intronic	1.014	7	5	14	1	0	0
17:43758382:C:T	rs17761046	17	43758382	T	C	0.2396			1	rs17762954	11	CRHR1:RP11-105N13.4	0:0	ncRNA_intronic	1.491	1f	5	14	1	0	0
17:43758742:C:T	rs62055700	17	43758742	T	C	0.2396			1	rs17762954	11	CRHR1:RP11-105N13.4	0:0	ncRNA_intronic	7.59	5	5	14	1	0	0
17:43758787:A:G	rs62055701	17	43758787	G	A	0.2396			1	rs17762954	11	CRHR1:RP11-105N13.4	0:0	ncRNA_intronic	3.118	5	5	14	1	0	0
17:43758790:C:T	rs62055702	17	43758790	C	T	0.2396			1	rs17762954	11	CRHR1:RP11-105N13.4	0:0	ncRNA_intronic	2.717	5	5	14	1	0	0
17:43758885:A:G	rs112431991	17	43758885	G	A	0.2396	1.58643e-09	0.0648	1	rs17762954	11	CRHR1:RP11-105N13.4	0:0	ncRNA_intronic	1.009	5	5	14	1	0	0
17:43758887:A:G	rs76539714	17	43758887	A	G	0.2396			1	rs17762954	11	CRHR1:RP11-105N13.4	0:0	ncRNA_intronic	4.395		5	14	1	0	0
17:43758898:A:G	rs57222984	17	43758898	A	G	0.2654			0.877075	rs17762954	11	CRHR1:RP11-105N13.4	0:0	ncRNA_intronic	0.076	5	5	14	1	0	0
17:43759048:C:T	rs17687838	17	43759048	T	C	0.2396			1	rs17762954	11	CRHR1:RP11-105N13.4	0:0	ncRNA_intronic	14.09	1f	5	14	1	0	0
17:43759426:C:T	rs76333921	17	43759426	C	T	0.2396			1	rs17762954	11	CRHR1:RP11-105N13.4	0:0	ncRNA_intronic	1.68	5	5	14	1	0	0
17:43759431:C:T	rs76453925	17	43759431	C	T	0.2396			1	rs17762954	11	CRHR1:RP11-105N13.4	0:0	ncRNA_intronic	1.259	5	5	14	1	0	0
17:43759719:A:G	rs17687849	17	43759719	A	G	0.2396			1	rs17762954	11	CRHR1:RP11-105N13.4	0:0	ncRNA_intronic	6.685	1f	5	14	1	0	0
17:43760080:A:C	rs56400821	17	43760080	C	A	0.2386			0.983904	rs17762954	11	CRHR1:RP11-105N13.4	0:0	ncRNA_intronic	0.431	6	5	14	1	0	0
17:43760192:A:G	rs112169475	17	43760192	A	G	0.2396			1	rs17762954	11	CRHR1:RP11-105N13.4	0:0	ncRNA_intronic	3.703	7	5	14	1	0	0
17:43760199:C:T	rs113728380	17	43760199	C	T	0.2396			1	rs17762954	11	CRHR1:RP11-105N13.4	0:0	ncRNA_intronic	2.131	6	5	14	1	0	0
17:43760374:A:AT	rs558804547	17	43760374	A	AT	0.2396			1	rs17762954	11	CRHR1:RP11-105N13.4	0:0	ncRNA_intronic	0.913		5	14	1	0	0
17:43760389:A:G	rs17761100	17	43760389	A	G	0.2396			1	rs17762954	11	CRHR1:RP11-105N13.4	0:0	ncRNA_intronic	5.107	6	5	14	1	0	0
17:43760516:A:T	rs17761124	17	43760516	A	T	0.2396			1	rs17762954	11	CRHR1:RP11-105N13.4	0:0	ncRNA_intronic	1.622	6	5	14	1	0	0
17:43760577:A:G	rs62055704	17	43760577	G	A	0.2396			1	rs17762954	11	CRHR1:RP11-105N13.4	0:0	ncRNA_intronic	2.511	7	5	14	1	0	0
17:43760599:A:C	rs62055705	17	43760599	A	C	0.2396			1	rs17762954	11	CRHR1:RP11-105N13.4	0:0	ncRNA_intronic	1.564	6	5	14	1	0	0
17:43760685:C:T	rs62055706	17	43760685	T	C	0.2396			1	rs17762954	11	CRHR1:RP11-105N13.4	0:0	ncRNA_intronic	1.101	6	5	14	1	0	0
17:43760759:A:AT	rs565091479	17	43760759	AT	A	0.2396			1	rs17762954	11	CRHR1:RP11-105N13.4	0:0	ncRNA_intronic	0.263		5	14	1	0	0
17:43761381:A:G	rs75115093	17	43761381	A	G	0.2396			1	rs17762954	11	CRHR1:RP11-105N13.4	0:0	ncRNA_intronic	3.91	7	5	14	1	0	0
17:43761482:C:T	rs62055707	17	43761482	T	C	0.2396			1	rs17762954	11	CRHR1:RP11-105N13.4	0:0	ncRNA_intronic	2.944	5	5	14	1	0	0
17:43761519:G:T	rs16941035	17	43761519	T	G	0.2654			0.877075	rs17762954	11	CRHR1:RP11-105N13.4	0:0	ncRNA_intronic	1.487	1f	5	14	1	0	0
17:43761565:C:T	rs16941038	17	43761565	T	C	0.2654			0.877075	rs17762954	11	CRHR1:RP11-105N13.4	0:0	ncRNA_intronic	8.044	1f	5	14	1	0	0
17:43761856:C:T	rs2049515	17	43761856	C	T	0.2396			1	rs17762954	11	CRHR1:RP11-105N13.4	0:0	ncRNA_intronic	11.59	1f	5	14	1	0	0
17:43761939:C:G	rs2158474	17	43761939	G	C	0.2396			1	rs17762954	11	CRHR1:RP11-105N13.4	0:0	ncRNA_intronic	0.603	1f	5	14	1	0	0
17:43761974:A:C	rs62055708	17	43761974	C	A	0.2396			1	rs17762954	11	CRHR1:RP11-105N13.4	0:0	ncRNA_intronic	3.436	5	5	14	1	0	0
17:43761985:A:T	17:43761985:A:T	17	43761985	A	T	0.2396			1	rs17762954	11	CRHR1:RP11-105N13.4	0:0	ncRNA_intronic	0.39		5	14	1	0	0
17:43762255:C:T	rs17761207	17	43762255	T	C	0.2396			1	rs17762954	11	CRHR1:RP11-105N13.4	0:0	ncRNA_intronic	0.314	6	5	14	1	0	0
17:43762429:C:T	rs62055709	17	43762429	C	T	0.2396			1	rs17762954	11	CRHR1:RP11-105N13.4	0:0	ncRNA_intronic	2.532	6	5	14	1	0	0
17:43762537:A:T	rs62055710	17	43762537	T	A	0.2396			1	rs17762954	11	CRHR1:RP11-105N13.4	0:0	ncRNA_intronic	7.789	7	5	14	1	0	0
17:43762554:A:G	rs62055711	17	43762554	A	G	0.2396			1	rs17762954	11	CRHR1:RP11-105N13.4	0:0	ncRNA_intronic	5.85	7	5	14	1	0	0
17:43762594:A:T	rs17688002	17	43762594	A	T	0.2396			1	rs17762954	11	CRHR1:RP11-105N13.4	0:0	ncRNA_intronic	6.039	6	5	14	1	0	0
17:43762846:A:G	rs2040846	17	43762846	A	G	0.2396			1	rs17762954	11	CRHR1:RP11-105N13.4	0:0	ncRNA_intronic	0.921		5	14	1	0	0
17:43763007:C:T	rs4486953	17	43763007	T	C	0.2396			1	rs17762954	11	CRHR1:RP11-105N13.4	0:0	ncRNA_intronic	3.9	6	5	14	1	0	0
17:43763202:A:G	rs17688032	17	43763202	G	A	0.2396			1	rs17762954	11	CRHR1:RP11-105N13.4	0:0	ncRNA_intronic	7.072	1f	5	14	1	0	0
17:43763241:C:T	rs17688056	17	43763241	C	T	0.2396			1	rs17762954	11	CRHR1:RP11-105N13.4	0:0	ncRNA_intronic	0.008	6	5	14	1	0	0
17:43763935:A:G	rs17688068	17	43763935	A	G	0.2396			1	rs17762954	11	CRHR1:RP11-105N13.4	0:0	ncRNA_intronic	6.541	1f	2	14	1	0	0
17:43764027:G:GGCCGAGGTGAGAGGCT	rs535252916	17	43764027	GGCCGAGGTGAGAGGCT	G	0.2396			1	rs17762954	11	CRHR1:RP11-105N13.4	0:0	ncRNA_intronic	0.959		5	14	1	0	0
17:43764378:A:G	rs77220413	17	43764378	G	A	0.2396			1	rs17762954	11	CRHR1:RP11-105N13.4	0:0	ncRNA_intronic	0.669	6	5	14	1	0	0
17:43764565:A:G	rs62055712	17	43764565	A	G	0.2396			1	rs17762954	11	CRHR1:RP11-105N13.4	0:0	ncRNA_intronic	2.833	6	5	14	1	0	0
17:43764685:C:T	rs62055713	17	43764685	C	T	0.2396			1	rs17762954	11	CRHR1:RP11-105N13.4	0:0	ncRNA_intronic	4.525	7	5	14	1	0	0
17:43764796:G:T	rs62055714	17	43764796	G	T	0.2406			0.994687	rs17762954	11	CRHR1:RP11-105N13.4	0:0	ncRNA_intronic	13.3	5	5	14	1	0	0
17:43764847:A:G	rs62055715	17	43764847	G	A	0.2396			1	rs17762954	11	CRHR1:RP11-105N13.4	0:0	ncRNA_intronic	16.56	5	5	14	1	0	0
17:43764987:A:G	rs17688090	17	43764987	G	A	0.2396			1	rs17762954	11	CRHR1:RP11-105N13.4	0:0	ncRNA_intronic	0.77	1f	5	14	1	0	0
17:43765080:A:G	rs17688126	17	43765080	A	G	0.2396			1	rs17762954	11	CRHR1:RP11-105N13.4	0:0	ncRNA_intronic	0.746	5	5	14	1	0	0
17:43765381:C:G	rs77310586	17	43765381	G	C	0.2396			1	rs17762954	11	CRHR1:RP11-105N13.4	0:0	ncRNA_intronic	1.578	5	5	14	1	0	0
17:43765450:A:G	rs17761387	17	43765450	G	A	0.2396			1	rs17762954	11	CRHR1:RP11-105N13.4	0:0	ncRNA_intronic	4.225	1f	7	14	1	0	0
17:43765778:C:T	rs62055716	17	43765778	C	T	0.2396			1	rs17762954	11	CRHR1:RP11-105N13.4	0:0	ncRNA_intronic	1.355	4	7	14	1	0	0
17:43765881:C:T	rs6503443	17	43765881	T	C	0.2654			0.877075	rs17762954	11	CRHR1:RP11-105N13.4	0:0	ncRNA_intronic	1.599	1f	7	14	1	0	0
17:43766352:C:G	rs17688205	17	43766352	G	C	0.2406			0.984023	rs17762954	11	CRHR1:RP11-105N13.4	0:0	ncRNA_intronic	2.39	1f	7	14	1	0	0
17:43766415:A:G	rs62055717	17	43766415	A	G	0.2386			0.994627	rs17762954	11	CRHR1:RP11-105N13.4	0:0	ncRNA_intronic	6.551	5	7	14	1	0	0
17:43766418:C:T	rs62055718	17	43766418	C	T	0.2386			0.994627	rs17762954	11	CRHR1:RP11-105N13.4	0:0	ncRNA_intronic	3.548	5	7	14	1	0	0
17:43766494:A:AC	rs541130252	17	43766494	A	AC	0.2406			0.994687	rs17762954	11	CRHR1:RP11-105N13.4	0:0	ncRNA_intronic	1.395		7	14	1	0	0
17:43766497:C:T	rs576229248	17	43766497	T	C	0.2396			1	rs17762954	11	CRHR1:RP11-105N13.4	0:0	ncRNA_intronic	3.58		7	14	1	0	0
17:43766754:C:T	rs17688249	17	43766754	C	T	0.2396			1	rs17762954	11	CRHR1:RP11-105N13.4	0:0	ncRNA_intronic	2.173	4	7	14	1	0	0
17:43767188:C:G	rs2040845	17	43767188	G	C	0.2396			1	rs17762954	11	CRHR1:RP11-105N13.4	0:0	ncRNA_intronic	1.496	1f	7	14	1	0	0
17:43767219:A:C	rs2040844	17	43767219	A	C	0.2396			1	rs17762954	11	CRHR1:RP11-105N13.4	0:0	ncRNA_intronic	8.175		7	14	1	0	0
17:43767538:A:G	rs62055751	17	43767538	A	G	0.2396			1	rs17762954	11	CRHR1:RP11-105N13.4	0:0	ncRNA_intronic	9.397	5	7	14	1	0	0
17:43767628:A:G	rs62055752	17	43767628	G	A	0.2396			1	rs17762954	11	CRHR1:RP11-105N13.4	0:0	ncRNA_intronic	0.699	5	7	13	1	0	0
17:43767631:A:G	rs62055753	17	43767631	G	A	0.2396			1	rs17762954	11	CRHR1:RP11-105N13.4	0:0	ncRNA_intronic	1.134	5	7	13	1	0	0
17:43767773:C:T	rs7215239	17	43767773	T	C	0.2654			0.877075	rs17762954	11	CRHR1:RP11-105N13.4	0:0	ncRNA_intronic	0.068	1f	7	13	1	0	0
17:43767815:C:T	rs17688296	17	43767815	C	T	0.2396			1	rs17762954	11	CRHR1:RP11-105N13.4	0:0	ncRNA_intronic	1.385	1f	7	13	1	0	0
17:43768230:C:G	rs62055754	17	43768230	C	G	0.2396			1	rs17762954	11	CRHR1:RP11-105N13.4	0:0	ncRNA_intronic	4.722	5	7	13	1	0	0
17:43768346:A:G	rs78471340	17	43768346	G	A	0.2396			1	rs17762954	11	CRHR1:RP11-105N13.4	0:0	ncRNA_intronic	0.742		7	13	1	0	0
17:43768347:C:T	rs78052495	17	43768347	C	T	0.2396			1	rs17762954	11	CRHR1:RP11-105N13.4	0:0	ncRNA_intronic	10.67		7	13	1	0	0
17:43768467:C:T	rs56100013	17	43768467	C	T	0.2396			1	rs17762954	11	CRHR1:RP11-105N13.4	0:0	ncRNA_intronic	0.268	5	7	13	1	0	0
17:43768496:C:T	rs55980621	17	43768496	C	T	0.2396			1	rs17762954	11	CRHR1:RP11-105N13.4	0:0	ncRNA_intronic	1.761	5	7	13	1	0	0
17:43768501:C:T	rs55669046	17	43768501	C	T	0.2396			1	rs17762954	11	CRHR1:RP11-105N13.4	0:0	ncRNA_intronic	1.94	5	7	13	1	0	0
17:43768621:A:AG	rs567784942	17	43768621	AG	A	0.2396			1	rs17762954	11	CRHR1:RP11-105N13.4	0:0	ncRNA_intronic	1.029		7	13	1	0	0
17:43768633:A:G	rs56323832	17	43768633	G	A	0.2396			1	rs17762954	11	CRHR1:RP11-105N13.4	0:0	ncRNA_intronic	2.54	5	7	13	1	0	0
17:43768703:C:T	rs55972157	17	43768703	C	T	0.2396			1	rs17762954	11	CRHR1:RP11-105N13.4	0:0	ncRNA_intronic	4.715	5	7	13	1	0	0
17:43768727:A:G	rs56110538	17	43768727	G	A	0.2396			1	rs17762954	11	CRHR1:RP11-105N13.4	0:0	ncRNA_intronic	2.455	5	7	13	1	0	0
17:43769088:C:T	rs17761581	17	43769088	T	C	0.2396			1	rs17762954	11	CRHR1:RP11-105N13.4	0:0	ncRNA_intronic	3.367	7	12	14	1	0	0
17:43769277:C:G	rs55840731	17	43769277	C	G	0.2396			1	rs17762954	11	CRHR1:RP11-105N13.4	0:0	ncRNA_intronic	0.08	5	13	14	1	0	0
17:43769321:A:C	rs56283089	17	43769321	A	C	0.2396			1	rs17762954	11	CRHR1:RP11-105N13.4	0:0	ncRNA_intronic	0.916	5	13	14	1	0	0
17:43769516:A:C	rs56312737	17	43769516	C	A	0.2396			1	rs17762954	11	CRHR1:RP11-105N13.4	0:0	ncRNA_intronic	0.551	6	13	14	1	0	0
17:43769819:A:AAAATT	rs546539025	17	43769819	AAAATT	A	0.2396			1	rs17762954	11	CRHR1:RP11-105N13.4	0:0	ncRNA_intronic	3.449		13	14	1	0	0
17:43770416:C:T	rs74765707	17	43770416	T	C	0.2396			1	rs17762954	11	CRHR1:RP11-105N13.4	0:0	ncRNA_intronic	5.372	5	13	14	1	0	0
17:43770443:C:T	rs62056861	17	43770443	T	C	0.2396			1	rs17762954	11	CRHR1:RP11-105N13.4	0:0	ncRNA_intronic	1.942	5	13	14	1	0	0
17:43770525:C:T	rs62056862	17	43770525	C	T	0.2396			1	rs17762954	11	CRHR1:RP11-105N13.4	0:0	ncRNA_intronic	9.948	7	13	14	1	0	0
17:43770595:A:G	rs62056863	17	43770595	A	G	0.2396			1	rs17762954	11	CRHR1:RP11-105N13.4	0:0	ncRNA_intronic	3.858	7	13	14	1	0	0
17:43770712:C:T	rs7207373	17	43770712	C	T	0.2644			0.880583	rs17762954	11	CRHR1:RP11-105N13.4	0:0	ncRNA_intronic	0.193	6	13	14	1	0	0
17:43770995:A:G	rs62056864	17	43770995	G	A	0.2396			1	rs17762954	11	CRHR1:RP11-105N13.4	0:0	ncRNA_intronic	2.571	7	13	14	1	0	0
17:43771193:C:T	rs62056865	17	43771193	T	C	0.2396			1	rs17762954	11	CRHR1:RP11-105N13.4	0:0	ncRNA_intronic	0.801	6	13	14	1	0	0
17:43771493:A:G	rs62056866	17	43771493	G	A	0.2396			1	rs17762954	11	CRHR1:RP11-105N13.4	0:0	ncRNA_intronic	9.986	7	13	14	1	0	0
17:43771627:A:G	rs62056867	17	43771627	A	G	0.2396			1	rs17762954	11	CRHR1:RP11-105N13.4	0:0	ncRNA_intronic	3.737	6	13	14	1	0	0
17:43772018:G:T	rs56200760	17	43772018	G	T	0.2396			1	rs17762954	11	CRHR1:RP11-105N13.4	0:0	ncRNA_intronic	1.462	7	9	14	1	0	0
17:43772109:A:C	rs17688391	17	43772109	C	A	0.2396			1	rs17762954	11	CRHR1:RP11-105N13.4	0:0	ncRNA_intronic	5.36	6	9	14	1	0	0
17:43772251:C:T	rs17688410	17	43772251	C	T	0.2396			1	rs17762954	11	CRHR1:RP11-105N13.4	0:0	ncRNA_intronic	5.744	6	13	14	1	0	0
17:43772407:C:T	rs55927630	17	43772407	C	T	0.2396			1	rs17762954	11	CRHR1:RP11-105N13.4	0:0	ncRNA_intronic	0.344	7	13	14	1	0	0
17:43772540:A:G	rs17688434	17	43772540	G	A	0.2396			1	rs17762954	11	CRHR1:RP11-105N13.4	0:0	ncRNA_intronic	10.62	6	13	14	1	0	0
17:43773058:G:GA	rs113046762	17	43773058	GA	G	0.2535			0.928024	rs17762954	11	CRHR1:RP11-105N13.4	0:0	ncRNA_intronic	6.127		13	14	1	0	0
17:43773085:A:G	rs17688452	17	43773085	G	A	0.2396			1	rs17762954	11	CRHR1:RP11-105N13.4	0:0	ncRNA_intronic	11.87	6	13	14	1	0	0
17:43773124:A:C	rs10491144	17	43773124	A	C	0.2396			1	rs17762954	11	CRHR1:RP11-105N13.4	0:0	ncRNA_intronic	4.718		13	14	1	0	0
17:43773248:A:T	rs10491143	17	43773248	A	T	0.2396			1	rs17762954	11	CRHR1:RP11-105N13.4	0:0	ncRNA_intronic	2.735	6	13	14	1	0	0
17:43773447:C:T	rs62056869	17	43773447	T	C	0.2396			1	rs17762954	11	CRHR1:RP11-105N13.4	0:0	ncRNA_intronic	3.157	6	13	14	1	0	0
17:43773514:C:CAAA	17:43773514:C:CAAA	17	43773514	C	CAAA	0.2386			0.994627	rs17762954	11	CRHR1:RP11-105N13.4	0:0	ncRNA_intronic	1.561		13	14	1	0	0
17:43773514:C:CA	17:43773514:C:CA	17	43773514	C	CA	0.2276			0.994627	rs17762954	11	CRHR1:RP11-105N13.4	0:0		1.642		13	14	1	0	0
17:43773525:T:TAAAA	rs200714673	17	43773525	T	TAAAA	0.2386			0.994627	rs17762954	11	CRHR1:RP11-105N13.4	0:0	ncRNA_intronic	0.496		13	14	1	0	0
17:43773607:G:T	rs17688511	17	43773607	T	G	0.2406			0.994687	rs17762954	11	CRHR1:RP11-105N13.4	0:0	ncRNA_intronic	5.577	6	13	14	1	0	0
17:43773784:A:C	rs62056870	17	43773784	C	A	0.2396			1	rs17762954	11	CRHR1:RP11-105N13.4	0:0	ncRNA_intronic	1.395	5	13	14	1	0	0
17:43773877:A:T	rs17688534	17	43773877	A	T	0.2396			1	rs17762954	11	CRHR1:RP11-105N13.4	0:0	ncRNA_intronic	6.745	1d	13	14	1	0	0
17:43773943:A:G	rs17688558	17	43773943	A	G	0.2396			1	rs17762954	11	CRHR1:RP11-105N13.4	0:0	ncRNA_intronic	5.789	2b	13	14	1	0	0
17:43774255:T:TAGCC	rs527536333	17	43774255	TAGCC	T	0.2396			1	rs17762954	11	CRHR1:RP11-105N13.4	0:0	ncRNA_intronic	9.032		2	14	1	0	0
17:43774408:A:AAGAAAGAAAGAG	rs201825478	17	43774408	A	AAGAAAGAAAGAG	0.2396			1	rs17762954	11	CRHR1:RP11-105N13.4	0:0	ncRNA_intronic	0.883		9	14	1	0	0
17:43774497:A:T	rs56162163	17	43774497	A	T	0.2396			1	rs17762954	11	CRHR1:RP11-105N13.4	0:0	ncRNA_intronic	3.535	7	9	14	1	0	0
17:43774845:C:T	rs56391096	17	43774845	C	T	0.2396			1	rs17762954	11	CRHR1:RP11-105N13.4	0:0	ncRNA_intronic	6.002	7	9	14	1	0	0
17:43774959:C:T	rs17761838	17	43774959	T	C	0.2396			1	rs17762954	11	CRHR1:RP11-105N13.4	0:0	ncRNA_intronic	0.916	6	9	14	1	0	0
17:43775015:C:T	rs62056872	17	43775015	T	C	0.2396			1	rs17762954	11	CRHR1:RP11-105N13.4	0:0	ncRNA_intronic	0.396	7	9	14	1	0	0
17:43775145:A:G	rs12150141	17	43775145	G	A	0.2396			1	rs17762954	11	CRHR1:RP11-105N13.4	0:0	ncRNA_intronic	5.02	6	9	14	1	0	0
17:43775212:C:CCTT	rs536475463	17	43775212	CCTT	C	0.2396			1	rs17762954	11	CRHR1:RP11-105N13.4	0:0	ncRNA_intronic	8.819		9	14	1	0	0
17:43775402:C:T	rs12150608	17	43775402	T	C	0.2396			1	rs17762954	11	CRHR1:RP11-105N13.4	0:0	ncRNA_intronic	1.987	5	9	14	1	0	0
17:43775479:C:T	rs12150610	17	43775479	T	C	0.2396			1	rs17762954	11	CRHR1:RP11-105N13.4	0:0	ncRNA_intronic	3.776	1f	9	14	1	0	0
17:43775546:A:G	rs12150547	17	43775546	A	G	0.2396			1	rs17762954	11	CRHR1:RP11-105N13.4	0:0	ncRNA_intronic	3.644	1f	9	14	1	0	0
17:43775929:C:G	rs17688682	17	43775929	C	G	0.2396			1	rs17762954	11	CRHR1:RP11-105N13.4	0:0	ncRNA_intronic	3.648	6	9	14	1	0	0
17:43776061:C:T	rs12150454	17	43776061	C	T	0.2396			1	rs17762954	11	CRHR1:RP11-105N13.4	0:0	ncRNA_intronic	0.551	6	9	14	1	0	0
17:43776242:A:G	rs12150091	17	43776242	A	G	0.2396			1	rs17762954	11	CRHR1:RP11-105N13.4	0:0	ncRNA_intronic	0.074	7	9	14	1	0	0
17:43776371:C:T	rs12150464	17	43776371	C	T	0.2396			1	rs17762954	11	CRHR1:RP11-105N13.4	0:0	ncRNA_intronic	0.46	6	9	14	1	0	0
17:43776391:C:G	rs12150435	17	43776391	G	C	0.2396			1	rs17762954	11	CRHR1:RP11-105N13.4	0:0	ncRNA_intronic	1.191	6	9	14	1	0	0
17:43776425:C:T	rs112972619	17	43776425	C	T	0.2306			0.952831	rs17762954	11	CRHR1:RP11-105N13.4	0:0	ncRNA_intronic	0.176	6	9	14	1	0	0
17:43776741:C:T	rs76761706	17	43776741	T	C	0.2396			1	rs17762954	11	CRHR1:RP11-105N13.4	0:0	ncRNA_intronic	2.391		9	14	1	0	0
17:43776742:C:T	rs80143279	17	43776742	T	C	0.2396			1	rs17762954	11	CRHR1:RP11-105N13.4	0:0	ncRNA_intronic	4.168		9	14	1	0	0
17:43776787:C:T	rs17761985	17	43776787	C	T	0.2396			1	rs17762954	11	CRHR1:RP11-105N13.4	0:0	ncRNA_intronic	2.354	6	9	14	1	0	0
17:43776945:C:T	rs62056873	17	43776945	T	C	0.2396			1	rs17762954	11	CRHR1:RP11-105N13.4	0:0	ncRNA_intronic	1.831	5	9	14	1	0	0
17:43777542:A:G	rs17688767	17	43777542	A	G	0.2396			1	rs17762954	11	CRHR1:RP11-105N13.4	0:0	ncRNA_intronic	2.389	1f	7	14	1	0	0
17:43777578:C:T	rs62056874	17	43777578	C	T	0.2396			1	rs17762954	11	CRHR1:RP11-105N13.4	0:0	ncRNA_intronic	4.106	5	7	14	1	0	0
17:43777710:C:T	rs17688773	17	43777710	T	C	0.2396			1	rs17762954	11	CRHR1:RP11-105N13.4	0:0	ncRNA_intronic	4.212	1f	7	14	1	0	0
17:43777745:A:C	17:43777745:A:C	17	43777745	C	A	0.2396			1	rs17762954	11	CRHR1:RP11-105N13.4	0:0	ncRNA_intronic	14.65	1f	7	14	1	0	0
17:43777835:T:TATCCTGCTTCCC	rs543681455	17	43777835	TATCCTGCTTCCC	T	0.2396			1	rs17762954	11	CRHR1:RP11-105N13.4	0:0	ncRNA_intronic	4.738		5	14	1	0	0
17:43777881:A:T	17:43777881:A:T	17	43777881	T	A	0.2286			1	rs17762954	11	CRHR1:RP11-105N13.4	0:0	ncRNA_intronic	1.265	5	5	14	1	0	0
17:43777881:G:T	17:43777881:G:T	17	43777881	T	G	0.2396			1	rs17762954	11	CRHR1:RP11-105N13.4	0:0		1.208		5	14	1	0	0
17:43777957:A:AATC	rs565067939	17	43777957	AATC	A	0.2406			0.994629	rs17762954	11	CRHR1:RP11-105N13.4	0:0	ncRNA_intronic	15.8		5	14	1	0	0
17:43778003:A:T	rs62056875	17	43778003	T	A	0.2396			1	rs17762954	11	CRHR1:RP11-105N13.4	0:0	ncRNA_intronic	12.06	5	5	14	1	0	0
17:43778315:C:CA	rs555623119	17	43778315	CA	C	0.2396			1	rs17762954	11	CRHR1:RP11-105N13.4	0:0	ncRNA_intronic	0.267		5	14	1	0	0
17:43778406:A:G	rs17688875	17	43778406	A	G	0.2396			1	rs17762954	11	CRHR1:RP11-105N13.4	0:0	ncRNA_intronic	7.559	6	5	14	1	0	0
17:43778602:C:T	rs17762165	17	43778602	C	T	0.2396			1	rs17762954	11	CRHR1:RP11-105N13.4	0:0	ncRNA_intronic	1.734	1f	5	14	1	0	0
17:43778680:A:T	rs17688916	17	43778680	T	A	0.2247			0.900688	rs17762954	11	CRHR1:RP11-105N13.4	0:0	ncRNA_intronic	8.331	1f	5	14	1	0	0
17:43778752:C:T	rs62056876	17	43778752	C	T	0.2406			0.994629	rs17762954	11	CRHR1:RP11-105N13.4	0:0	ncRNA_intronic	3.17	6	5	14	1	0	0
17:43778828:G:T	rs62056877	17	43778828	T	G	0.2406			0.994629	rs17762954	11	CRHR1:RP11-105N13.4	0:0	ncRNA_intronic	8.035	5	5	14	1	0	0
17:43779031:C:CCTCCCCA	rs560265250	17	43779031	C	CCTCCCCA	0.2346			0.973535	rs17762954	11	CRHR1:RP11-105N13.4	0:0	ncRNA_intronic	2.877		5	14	1	0	0
17:43779351:A:G	rs17688922	17	43779351	G	A	0.2396			1	rs17762954	11	CRHR1:RP11-105N13.4	0:0	ncRNA_intronic	2.617	6	5	14	1	0	0
17:43779419:A:T	rs17688944	17	43779419	T	A	0.2396			1	rs17762954	11	CRHR1:RP11-105N13.4	0:0	ncRNA_intronic	2.256	6	5	14	1	0	0
17:43779624:C:T	rs1526128	17	43779624	C	T	0.2346			0.973478	rs17762954	11	CRHR1:RP11-105N13.4	0:0	ncRNA_intronic	5.788	1f	5	14	1	0	0
17:43779657:C:T	rs1526129	17	43779657	T	C	0.2396			1	rs17762954	11	CRHR1:RP11-105N13.4	0:0	ncRNA_intronic	5.58	1f	5	14	1	0	0
17:43780561:C:T	rs62056878	17	43780561	C	T	0.2396			1	rs17762954	11	CRHR1:RP11-105N13.4	0:0	ncRNA_intronic	7.3	4	5	14	1	0	0
17:43780948:C:T	rs17762308	17	43780948	T	C	0.2396			1	rs17762954	11	CRHR1:RP11-105N13.4	0:0	ncRNA_intronic	7.297	1f	5	14	1	0	0
17:43781105:A:G	rs968028	17	43781105	A	G	0.2396			1	rs17762954	11	CRHR1:RP11-105N13.4	0:0	ncRNA_intronic	7.869		5	14	1	0	0
17:43781250:C:T	rs968027	17	43781250	C	T	0.2396			1	rs17762954	11	CRHR1:RP11-105N13.4	0:0	ncRNA_intronic	0.943		5	14	1	0	0
17:43781426:C:T	rs62056879	17	43781426	T	C	0.2396			1	rs17762954	11	CRHR1:RP11-105N13.4	0:0	ncRNA_intronic	4.21	4	5	14	1	0	0
17:43781505:C:T	rs79892630	17	43781505	C	T	0.2396			1	rs17762954	11	CRHR1:RP11-105N13.4	0:0	ncRNA_intronic	0.144	5	5	14	1	0	0
17:43781720:T:TAAAAAAAAGAG	rs199504614	17	43781720	T	TAAAAAAAAGAG	0.2396			1	rs17762954	11	CRHR1:RP11-105N13.4	0:0	ncRNA_intronic	4.432		5	14	1	0	0
17:43781778:A:G	rs17762361	17	43781778	A	G	0.2396			1	rs17762954	11	CRHR1:RP11-105N13.4	0:0	ncRNA_intronic	6.303	6	5	14	1	0	0
17:43782304:C:T	rs62056880	17	43782304	T	C	0.2396			1	rs17762954	11	CRHR1:RP11-105N13.4	0:0	ncRNA_intronic	14.65	7	5	14	1	0	0
17:43782455:G:T	rs62056881	17	43782455	G	T	0.2396			1	rs17762954	11	CRHR1:RP11-105N13.4	0:0	ncRNA_intronic	7.217	6	5	14	1	0	0
17:43782492:A:G	rs17689104	17	43782492	A	G	0.2396			1	rs17762954	11	CRHR1:RP11-105N13.4	0:0	ncRNA_intronic	14.01	6	5	14	1	0	0
17:43782558:C:T	rs17689116	17	43782558	T	C	0.2396			1	rs17762954	11	CRHR1:RP11-105N13.4	0:0	ncRNA_intronic	10.89	6	5	14	1	0	0
17:43782693:A:G	rs62056905	17	43782693	A	G	0.2416			0.989294	rs17762954	11	CRHR1:RP11-105N13.4	0:0	ncRNA_intronic	1.682	4	5	14	1	0	0
17:43782708:C:T	rs62056906	17	43782708	T	C	0.2396			1	rs17762954	11	CRHR1:RP11-105N13.4	0:0	ncRNA_intronic	5.359	4	5	14	1	0	0
17:43783573:C:T	rs17689182	17	43783573	C	T	0.2366			0.983932	rs17762954	11	CRHR1:RP11-105N13.4	0:0	ncRNA_intronic	4.224	6	5	14	1	0	0
17:43783590:A:G	rs62056908	17	43783590	G	A	0.2366			0.983932	rs17762954	11	CRHR1:RP11-105N13.4	0:0	ncRNA_intronic	2.032	6	5	14	1	0	0
17:43783803:A:G	rs62056909	17	43783803	A	G	0.2366			0.983932	rs17762954	11	CRHR1:RP11-105N13.4	0:0	ncRNA_intronic	1.081	6	5	14	1	0	0
17:43784222:C:T	rs62056910	17	43784222	T	C	0.2396			1	rs17762954	11	CRHR1:RP11-105N13.4	0:0	ncRNA_intronic	2.761	4	5	14	1	0	0
17:43784624:C:T	rs62056911	17	43784624	T	C	0.2396			1	rs17762954	11	CRHR1:RP11-105N13.4	0:0	ncRNA_intronic	2.8	5	5	14	1	0	0
17:43784935:C:G	rs78568882	17	43784935	C	G	0.2396			1	rs17762954	11	CRHR1:RP11-105N13.4	0:0	ncRNA_intronic	3.692	6	5	14	1	0	0
17:43784948:G:T	rs62056912	17	43784948	G	T	0.2396			1	rs17762954	11	CRHR1:RP11-105N13.4	0:0	ncRNA_intronic	1.594	6	5	14	1	0	0
17:43784994:C:T	rs62056913	17	43784994	C	T	0.2396			1	rs17762954	11	CRHR1:RP11-105N13.4	0:0	ncRNA_intronic	1.861	7	5	14	1	0	0
17:43785096:A:G	rs78454137	17	43785096	G	A	0.2366			0.983985	rs17762954	11	CRHR1:RP11-105N13.4	0:0	ncRNA_intronic	2.368	6	5	14	1	0	0
17:43785098:C:T	rs112123127	17	43785098	C	T	0.2366			0.983985	rs17762954	11	CRHR1:RP11-105N13.4	0:0	ncRNA_intronic	0.578	6	5	14	1	0	0
17:43785104:C:CTTA	rs542837271	17	43785104	C	CTTA	0.2396			1	rs17762954	11	CRHR1:RP11-105N13.4	0:0	ncRNA_intronic	0.644		5	14	1	0	0
17:43785349:C:T	rs61667602	17	43785349	T	C	0.2406			0.994629	rs17762954	11	CRHR1:RP11-105N13.4	0:0	ncRNA_intronic	3.614	6	5	14	1	0	0
17:43785627:A:T	rs62056915	17	43785627	A	T	0.2396			1	rs17762954	11	CRHR1:RP11-105N13.4	0:0	ncRNA_intronic	6.337	6	5	14	1	0	0
17:43785808:C:T	rs17689218	17	43785808	T	C	0.2396			1	rs17762954	11	CRHR1:RP11-105N13.4	0:0	ncRNA_intronic	5.157	1f	5	14	1	0	0
17:43785938:C:T	rs62056916	17	43785938	C	T	0.2396			1	rs17762954	11	CRHR1:RP11-105N13.4	0:0	ncRNA_intronic	3.843	5	5	14	1	0	0
17:43786013:G:T	rs62056917	17	43786013	G	T	0.2396			1	rs17762954	11	CRHR1:RP11-105N13.4	0:0	ncRNA_intronic	5.579	4	5	14	1	0	0
17:43786676:G:T	rs62056918	17	43786676	T	G	0.2396			1	rs17762954	11	CRHR1:RP11-105N13.4	0:0	ncRNA_intronic	2.563	7	5	14	1	0	0
17:43786698:C:T	rs62056919	17	43786698	C	T	0.2396			1	rs17762954	11	CRHR1:RP11-105N13.4	0:0	ncRNA_intronic	0.121	7	5	14	1	0	0
17:43787130:C:T	rs17762535	17	43787130	T	C	0.2396			1	rs17762954	11	CRHR1:RP11-105N13.4	0:0	ncRNA_intronic	1.778	1f	7	14	1	0	0
17:43787226:A:G	rs62056920	17	43787226	G	A	0.2396			1	rs17762954	11	CRHR1:RP11-105N13.4	0:0	ncRNA_intronic	7.734	4	7	14	1	0	0
17:43787306:C:T	rs62056921	17	43787306	T	C	0.2396			1	rs17762954	11	CRHR1:RP11-105N13.4	0:0	ncRNA_intronic	0.686	3a	7	14	1	0	0
17:43787563:C:G	rs62056922	17	43787563	C	G	0.2406			0.983908	rs17762954	11	CRHR1:RP11-105N13.4	0:0	ncRNA_intronic	1.191	5	7	14	1	0	0
17:43788371:C:T	rs56290582	17	43788371	C	T	0.2396			1	rs17762954	11	CRHR1:RP11-105N13.4	0:0	ncRNA_intronic	5.256	5	5	14	1	0	0
17:43788419:A:C	rs56397077	17	43788419	C	A	0.2396			1	rs17762954	11	CRHR1:RP11-105N13.4	0:0	ncRNA_intronic	4.643	5	5	14	1	0	0
17:43788649:C:T	rs62056925	17	43788649	T	C	0.2396			1	rs17762954	11	CRHR1:RP11-105N13.4	0:0	ncRNA_intronic	1.834	5	5	14	1	0	0
17:43788666:C:G	rs62056926	17	43788666	C	G	0.2396			1	rs17762954	11	CRHR1:RP11-105N13.4	0:0	ncRNA_intronic	5.629	5	5	14	1	0	0
17:43788767:A:G	rs62056927	17	43788767	G	A	0.2396			1	rs17762954	11	CRHR1:RP11-105N13.4	0:0	ncRNA_intronic	8.607	5	5	14	1	0	0
17:43788782:C:T	rs62056928	17	43788782	C	T	0.2396			1	rs17762954	11	CRHR1:RP11-105N13.4	0:0	ncRNA_intronic	7.825	5	5	14	1	0	0
17:43789144:A:G	rs62056929	17	43789144	G	A	0.2396			1	rs17762954	11	CRHR1:RP11-105N13.4	0:0	ncRNA_intronic	5.85	7	5	14	1	0	0
17:43789413:C:CT	rs549524823	17	43789413	CT	C	0.2416			0.989382	rs17762954	11	CRHR1:RP11-105N13.4	0:0	ncRNA_intronic	7.416		5	14	1	0	0
17:43789640:A:C	rs62056930	17	43789640	A	C	0.2406			0.994629	rs17762954	11	CRHR1:RP11-105N13.4	0:0	ncRNA_intronic	1.831	7	5	14	1	0	0
17:43789698:A:G	rs62056931	17	43789698	G	A	0.2366			0.983937	rs17762954	11	CRHR1:RP11-105N13.4	0:0	ncRNA_intronic	0.505	6	5	14	1	0	0
17:43789971:C:G	rs62056932	17	43789971	G	C	0.2386			0.994627	rs17762954	11	CRHR1:RP11-105N13.4	0:0	ncRNA_intronic	3.967	5	5	14	1	0	0
17:43789978:A:G	rs62056933	17	43789978	G	A	0.2386			0.994627	rs17762954	11	CRHR1:RP11-105N13.4	0:0	ncRNA_intronic	4.045	5	5	14	1	0	0
17:43790005:A:G	rs62056934	17	43790005	A	G	0.2386			0.994627	rs17762954	11	CRHR1:RP11-105N13.4	0:0	ncRNA_intronic	8.785	5	5	14	1	0	0
17:43790401:A:G	rs79322350	17	43790401	A	G	0.2396			1	rs17762954	11	CRHR1:RP11-105N13.4	0:0	ncRNA_intronic	8.792	7	5	14	1	0	0
17:43790446:A:G	rs62056935	17	43790446	A	G	0.2396			1	rs17762954	11	CRHR1:RP11-105N13.4	0:0	ncRNA_intronic	4.493	7	5	14	1	0	0
17:43790598:G:GAA	rs373685009	17	43790598	G	GAA	0.2386			0.983849	rs17762954	11	CRHR1:RP11-105N13.4	0:0	ncRNA_intronic	1.29		5	14	1	0	0
17:43790649:A:C	rs75076131	17	43790649	C	A	0.2396			1	rs17762954	11	CRHR1:RP11-105N13.4	0:0	ncRNA_intronic	0.51	7	5	14	1	0	0
17:43790770:A:G	rs77727624	17	43790770	A	G	0.2386			0.994629	rs17762954	11	CRHR1:RP11-105N13.4	0:0	ncRNA_intronic	2.726	6	5	14	1	0	0
17:43790911:A:T	rs62056936	17	43790911	A	T	0.2396			1	rs17762954	11	CRHR1:RP11-105N13.4	0:0	ncRNA_intronic	0.189	5	5	14	1	0	0
17:43791181:A:C	rs62056937	17	43791181	A	C	0.2396			1	rs17762954	11	CRHR1:RP11-105N13.4	0:0	ncRNA_intronic	0.719	6	5	14	1	0	0
17:43791332:C:T	rs62056939	17	43791332	T	C	0.2396			1	rs17762954	11	CRHR1:RP11-105N13.4	0:0	ncRNA_intronic	3.493	6	5	14	1	0	0
17:43791344:A:T	rs62056940	17	43791344	T	A	0.2396			1	rs17762954	11	CRHR1:RP11-105N13.4	0:0	ncRNA_intronic	0.679	7	5	14	1	0	0
17:43791405:A:C	17:43791405:A:C	17	43791405	C	A	0.2396			1	rs17762954	11	CRHR1:RP11-105N13.4	0:0	ncRNA_intronic	0.181	6	5	14	1	0	0
17:43791429:A:G	rs77387379	17	43791429	G	A	0.2396			1	rs17762954	11	CRHR1:RP11-105N13.4	0:0	ncRNA_intronic	9.012	7	5	14	1	0	0
17:43791468:C:T	rs75990322	17	43791468	T	C	0.2396			1	rs17762954	11	CRHR1:RP11-105N13.4	0:0	ncRNA_intronic	0.409		5	14	1	0	0
17:43791610:C:T	rs113661667	17	43791610	C	T	0.2396	1.58161e-09	0.0639	1	rs17762954	11	CRHR1:RP11-105N13.4	0:0	ncRNA_intronic	5.133	6	5	14	1	0	0
17:43791652:A:G	rs74579538	17	43791652	G	A	0.2396			1	rs17762954	11	CRHR1:RP11-105N13.4	0:0	ncRNA_intronic	2.247	7	5	14	1	0	0
17:43792090:C:G	rs539128391	17	43792090	G	C	0.2376			0.989289	rs17762954	11	CRHR1:RP11-105N13.4	0:0	ncRNA_intronic	0.486		5	14	1	0	0
17:43792091:C:T	rs535830552	17	43792091	C	T	0.2376			0.989289	rs17762954	11	CRHR1:RP11-105N13.4	0:0	ncRNA_intronic	1.244		5	14	1	0	0
17:43792099:C:T	rs56406407	17	43792099	T	C	0.2376			0.989289	rs17762954	11	CRHR1:RP11-105N13.4	0:0	ncRNA_intronic	0.998	7	5	14	1	0	0
17:43792252:A:C	rs55973918	17	43792252	C	A	0.2396			1	rs17762954	11	CRHR1:RP11-105N13.4	0:0	ncRNA_intronic	0.145	6	5	14	1	0	0
17:43792326:C:T	rs56220242	17	43792326	C	T	0.2396			1	rs17762954	11	CRHR1:RP11-105N13.4	0:0	ncRNA_intronic	3.21	6	5	14	1	0	0
17:43792358:A:G	rs56160448	17	43792358	A	G	0.2396			1	rs17762954	11	CRHR1:RP11-105N13.4	0:0	ncRNA_intronic	1.055	7	5	14	1	0	0
17:43792411:A:G	rs56167560	17	43792411	A	G	0.2396			1	rs17762954	11	CRHR1:RP11-105N13.4	0:0	ncRNA_intronic	9.427	5	5	14	1	0	0
17:43792418:C:T	rs55849973	17	43792418	T	C	0.2396			1	rs17762954	11	CRHR1:RP11-105N13.4	0:0	ncRNA_intronic	7.087	5	5	14	1	0	0
17:43792493:T:TAAAC	rs545132494	17	43792493	T	TAAAC	0.2396			1	rs17762954	11	CRHR1:RP11-105N13.4	0:0	ncRNA_intronic	1.565		5	14	1	0	0
17:43792586:A:C	rs1880749	17	43792586	A	C	0.2396			1	rs17762954	11	CRHR1:RP11-105N13.4	0:0	ncRNA_intronic	5.541	6	5	14	1	0	0
17:43792895:G:T	rs1568951	17	43792895	T	G	0.2396			1	rs17762954	11	CRHR1:RP11-105N13.4	0:0	ncRNA_intronic	3.678		5	14	1	0	0
17:43792896:C:T	rs1568950	17	43792896	T	C	0.2396			1	rs17762954	11	CRHR1:RP11-105N13.4	0:0	ncRNA_intronic	0.736		5	14	1	0	0
17:43792975:A:G	rs1568949	17	43792975	G	A	0.2406			0.994629	rs17762954	11	CRHR1:RP11-105N13.4	0:0	ncRNA_intronic	9.597		5	14	1	0	0
17:43793200:A:T	rs1105571	17	43793200	A	T	0.2396			1	rs17762954	11	CRHR1:RP11-105N13.4	0:0	ncRNA_intronic	8.074	6	5	14	1	0	0
17:43793342:A:G	rs1105570	17	43793342	A	G	0.2396			1	rs17762954	11	CRHR1:RP11-105N13.4	0:0	ncRNA_intronic	7.713		5	14	1	0	0
17:43793388:C:T	rs1105569	17	43793388	C	T	0.2396			1	rs17762954	11	CRHR1:RP11-105N13.4	0:0	ncRNA_intronic	1.844		5	14	1	0	0
17:43793651:A:G	rs7502718	17	43793651	G	A	0.2396			1	rs17762954	11	CRHR1:RP11-105N13.4	0:0	ncRNA_intronic	0.859	5	5	14	1	0	0
17:43793665:A:G	rs7502937	17	43793665	A	G	0.2396			1	rs17762954	11	CRHR1:RP11-105N13.4	0:0	ncRNA_intronic	8.115	5	5	14	1	0	0
17:43793828:A:G	rs4479288	17	43793828	G	A	0.2406			0.994629	rs17762954	11	CRHR1:RP11-105N13.4	0:0	ncRNA_intronic	4.53	5	5	14	1	0	0
17:43793951:A:G	rs4479289	17	43793951	G	A	0.2396			1	rs17762954	11	CRHR1:RP11-105N13.4	0:0	ncRNA_intronic	5.675	5	5	14	1	0	0
17:43794182:A:G	rs4609898	17	43794182	G	A	0.2396			1	rs17762954	11	CRHR1:RP11-105N13.4	0:0	ncRNA_intronic	3.572	6	5	14	1	0	0
17:43794209:C:G	rs4605208	17	43794209	G	C	0.2396			1	rs17762954	11	CRHR1:RP11-105N13.4	0:0	ncRNA_intronic	2.111	6	5	14	1	0	0
17:43794286:C:T	rs75310534	17	43794286	C	T	0.2396			1	rs17762954	11	CRHR1:RP11-105N13.4	0:0	ncRNA_intronic	0.153	7	5	14	1	0	0
17:43794828:C:T	rs111511018	17	43794828	C	T	0.2396	1.0815e-07	0.0469	1	rs17762954	11	CRHR1:RP11-105N13.4	0:0	ncRNA_intronic	1.572	7	5	14	1	0	0
17:43794899:C:T	rs113173628	17	43794899	C	T	0.2396	5.4201e-08	-0.0499	1	rs17762954	11	CRHR1:RP11-105N13.4	0:0	ncRNA_intronic	2.353	6	5	14	1	0	0
17:43795238:A:G	rs76007856	17	43795238	G	A	0.2396			1	rs17762954	11	CRHR1:RP11-105N13.4	0:0	ncRNA_intronic	0.086	7	5	14	1	0	0
17:43795573:C:T	rs111415173	17	43795573	C	T	0.2396	1.60021e-09	-0.064	1	rs17762954	11	CRHR1:RP11-105N13.4	0:0	ncRNA_intronic	0.477	6	5	14	1	0	0
17:43795634:C:T	rs113991678	17	43795634	C	T	0.2386	1.60183e-09	-0.0598	0.994627	rs17762954	11	CRHR1:RP11-105N13.4	0:0	ncRNA_intronic	0.281	7	5	14	1	0	0
17:43795676:C:CCTTCTT	rs147863707	17	43795676	CCTTCTT	C	0.2396			1	rs17762954	11	CRHR1:RP11-105N13.4	0:0	ncRNA_intronic	0.72		5	14	1	0	0
17:43795768:C:T	rs112995313	17	43795768	C	T	0.2396	1.60279e-09	0.0596	1	rs17762954	11	CRHR1:RP11-105N13.4	0:0	ncRNA_intronic	8.762	6	5	14	1	0	0
17:43795859:A:G	rs111985258	17	43795859	G	A	0.2396	6.06393e-08	0.0491	1	rs17762954	11	CRHR1:RP11-105N13.4	0:0	ncRNA_intronic	2.523	7	5	14	1	0	0
17:43796396:T:TG	rs569755890	17	43796396	TG	T	0.2396			1	rs17762954	11	CRHR1:RP11-105N13.4	0:0	ncRNA_intronic	3.547		5	14	1	0	0
17:43796541:A:T	rs1880750	17	43796541	T	A	0.2396			0.989249	rs17762954	11	CRHR1:RP11-105N13.4	0:0	ncRNA_intronic	1.834	1f	5	14	1	0	0
17:43797087:A:T	rs56167344	17	43797087	A	T	0.2396			1	rs17762954	11	CRHR1:RP11-105N13.4	0:0	ncRNA_intronic	7.9	2b	5	14	1	0	0
17:43797157:T:TA	rs531160164	17	43797157	TA	T	0.2396			1	rs17762954	11	CRHR1:RP11-105N13.4	0:0	ncRNA_intronic	2.344		5	14	1	0	0
17:43797246:C:T	rs56046792	17	43797246	C	T	0.2396			1	rs17762954	11	CRHR1:RP11-105N13.4	0:0	ncRNA_intronic	2.179	4	5	14	1	0	0
17:43798015:A:C	rs56323722	17	43798015	A	C	0.2396			1	rs17762954	11	CRHR1:RP11-105N13.4	0:0	ncRNA_intronic	4.932	5	5	14	1	0	0
17:43798160:A:G	rs55989971	17	43798160	G	A	0.2396			1	rs17762954	11	CRHR1:RP11-105N13.4	0:0	ncRNA_intronic	0.213	5	5	14	1	0	0
17:43798348:T:TTTG	rs3072094	17	43798348	TTTG	T	0.2416			0.989382	rs17762954	11	CRHR1:RP11-105N13.4	0:0	ncRNA_intronic	0.636		5	14	1	0	0
17:43798401:A:G	rs62056946	17	43798401	G	A	0.2396			1	rs17762954	11	CRHR1:RP11-105N13.4	0:0	ncRNA_intronic	5.805	7	5	14	1	0	0
[truncated: 3,671 more rows]

## Sheet: Sheet10
Table S10. Genes mapped to candidate SNPs shared between AD and GLU.
ensg	symbol	chr	start	end	strand	type	entrezID	HUGO	pLI	ncRVIS	posMapSNPs	posMapMaxCADD	minGwasP	IndSigSNPs	GenomicLocus
ENSG00000162496	DHRS3	1	12627939	12677737	-1	protein_coding	9249	DHRS3	0.66136	1.37192	4	9.052	4.9078e-08	rs3010930	1
ENSG00000143033	MTF2	1	93544792	93604638	1	protein_coding	22823	MTF2	0.9946	-1.11207	17	15.13	4.6166e-08	rs12385720	2
ENSG00000117500	TMED5	1	93615299	93646285	-1	protein_coding	50999	TMED5	0.00243713	-1.50574	33	25	1.35458e-07	rs12385720	2
ENSG00000122483	CCDC18	1	93645476	93744287	1	protein_coding	343099	CCDC18			78	13.2	1.07119e-07	rs12385720	2
ENSG00000117505	DR1	1	93811445	93835055	1	protein_coding	1810	DR1	0.835492	0.0802393	22	13.82	1.3388e-07	rs12385720	2
ENSG00000205334	AC074091.13	2	27928653	27938599	-1	protein_coding					1	5.821	2.45325e-07	rs4275987	3
ENSG00000243147	MRPL33	2	27994584	28210954	1	protein_coding	9553	MRPL33	0.749165	-0.22013	193	19.66	4.38235e-08	rs4275987	3
ENSG00000268656	AC110084.1	2	27998851	28009186	-1	protein_coding					17	19.66	9.94868e-08	rs4275987	3
ENSG00000171174	RBKS	2	28004231	28113965	-1	protein_coding	64080	RBKS	1.93198e-05	-0.689745	131	19.66	4.38235e-08	rs4275987	3
ENSG00000158019	BRE	2	28112808	28561768	1	protein_coding	9577	BRE	0.279976		101	16.05	7.47792e-08	rs4275987	3
ENSG00000115970	THADA	2	43393800	43823185	-1	protein_coding	63892	THADA	1.24008e-28	-0.3799	193	23.5	1.72426e-08	rs78572881	4
ENSG00000152518	ZFP36L2	2	43449541	43453748	-1	protein_coding	678	ZFP36L2	0.456434	-0.44054	2	22	1.04645e-07	rs78572881	4
ENSG00000152527	PLEKHH2	2	43864412	43995126	1	protein_coding	130271	PLEKHH2	1.78874e-26	0.460071	1	12.38	1.11084e-07	rs78572881	4
ENSG00000152601	MBNL1	3	151961617	152183569	1	protein_coding	4154	MBNL1	0.981578	-2.05254	7	9.697	4.53434e-08	rs323618	5
ENSG00000153814	JAZF1	7	27870192	28220362	-1	protein_coding	221895	JAZF1	0.958302	-0.943258	46	20.2	1.19007e-08	rs11771411;rs1513275	6
ENSG00000185811	IKZF1	7	50343720	50472799	1	protein_coding	10320	IKZF1	0.985751	0.182303	37	14.3	1.14728e-08	rs73695660	7
ENSG00000132436	FIGNL1	7	50511831	50518088	-1	protein_coding	63979	FIGNL1	0.000108679	0.812456	7	5.759	6.03447e-08	rs73695660	7
ENSG00000132437	DDC	7	50526134	50633154	-1	protein_coding	1644	DDC	4.60661e-05	0.17059	37	5.759	7.2494e-08	rs73695660	7
ENSG00000164941	INTS8	8	95825539	95893974	1	protein_coding	55656	INTS8	0.989949	-0.239565	23	16.55	3.2579e-07	rs2340534	8
ENSG00000175305	CCNE2	8	95891998	95908906	-1	protein_coding	9134	CCNE2	0.33818	0.0880054	7	16.55	2.72669e-07	rs2340534	8
ENSG00000156170	NDUFAF6	8	95907995	96128683	1	protein_coding	100506538	NDUFAF6	2.90618e-05	0.127367	84	16.24	4.32281e-08	rs2340534	8
ENSG00000164938	TP53INP1	8	95938200	95961639	-1	protein_coding	94241	TP53INP1	6.85855e-05	-0.964935	28	16.24	6.42684e-08	rs2340534	8
ENSG00000110497	AMBRA1	11	46417964	46615675	-1	protein_coding	55626	AMBRA1	0.999972	-0.701715	2	6.241	3.53513e-09	rs74486166;rs71474184	10
ENSG00000175224	ATG13	11	46638826	46696368	1	protein_coding	9776	ATG13	0.984297	-0.658639	2	6.04	2.56614e-09	rs74486166	10
ENSG00000175220	ARHGAP1	11	46698630	46722165	-1	protein_coding	392	ARHGAP1	0.185565	-0.389142	2	6.04	2.56614e-09	rs74486166	10
ENSG00000180210	F2	11	46740730	46761056	1	protein_coding	2147	F2	0.959943	-0.037985	1	0.237	2.71807e-08	rs183682035	10
ENSG00000175216	CKAP5	11	46764598	46867847	-1	protein_coding	9793	CKAP5	1	-0.360017	1	6.149	3.102e-09	rs74486166	10
ENSG00000134569	LRP4	11	46878419	46940193	-1	protein_coding	4038	LRP4	0.100209	0.314362	1	2.276	1.27177e-08	rs35959877	10
ENSG00000149179	C11orf49	11	46958240	47185936	1	protein_coding	79096	C11orf49	5.45468e-07	0.564558	4	4.2	3.84811e-09	rs74486166;rs35959877	10
ENSG00000134574	DDB2	11	47236493	47260767	1	protein_coding	1643	DDB2	0.00511791	0.677015	5	6.139	3.13446e-09	rs11039149	10
ENSG00000134575	ACP2	11	47260853	47270457	-1	protein_coding	53	ACP2	0.000525977	-0.370782	4	7.7	1.24734e-10	rs11039149	10
ENSG00000025434	NR1H3	11	47269851	47290396	1	protein_coding	10062	NR1H3	0.856186	0.657584	6	22	1.24734e-10	rs11039149	10
ENSG00000110514	MADD	11	47290712	47351582	1	protein_coding	8567	MADD	0.000901823	-0.37505	15	39	1.24734e-10	rs11039149;rs35959877;rs74486166	10
ENSG00000134571	MYBPC3	11	47352957	47374253	-1	protein_coding	4607	MYBPC3	1.35054e-06	-0.432352	11	7.654	2.01488e-12	rs11039149;rs74486166;rs10437655;rs3740688	10
ENSG00000066336	SPI1	11	47376411	47400127	-1	protein_coding	6688	SPI1	0.897231		17	7.654	1.53778e-12	rs10437655;rs3740688;rs11039216;rs11039364	10
ENSG00000165915	SLC39A13	11	47428683	47438047	1	protein_coding	91252	SLC39A13	0.011852	-0.332419	15	10.13	2.30775e-12	rs10437655;rs11039364;rs7941404	10
ENSG00000165916	PSMC3	11	47440320	47447993	-1	protein_coding	5702	PSMC3	0.9792	-0.404697	9	10.13	2.28322e-12	rs10437655;rs11039364;rs7941404	10
ENSG00000165917	RAPSN	11	47459308	47470730	-1	protein_coding	5913	RAPSN	0.0326445	0.0487816	9	7.533	2.24719e-12	rs10437655;rs11039364;rs3740688	10
ENSG00000149187	CELF1	11	47487496	47587121	-1	protein_coding	10658	CELF1	0.998617	-0.376216	27	17.35	1.24734e-10	rs11039216;rs11039364;rs10437655;rs7941404	10
ENSG00000213619	NDUFS3	11	47586888	47606114	1	protein_coding	4722	NDUFS3	0.047137	-0.0123446	7	12.48	1.24734e-10	rs10437655;rs11039364;rs11039216;rs7941404	10
ENSG00000110536	PTPMT1	11	47586982	47595013	1	protein_coding	114971	PTPMT1	0.459152		4	12.48	1.24734e-10	rs10437655;rs11039364;rs11039216;rs7941404	10
ENSG00000123444	KBTBD4	11	47593749	47600567	-1	protein_coding	55709	KBTBD4	0.0180744	-0.492621	6	9.124	1.24734e-10	rs11039216;rs11039364;rs7941404;rs10437655	10
ENSG00000231880	KBTBD4	11	47599277	47599823	1	protein_coding				-0.492621	5	9.124	1.24734e-10	rs11039364;rs7941404;rs10437655;rs11039216	10
ENSG00000196666	FAM180B	11	47608198	47610746	1	protein_coding	399888	FAM180B	0.315838		5	9.124	1.24734e-10	rs11039364;rs7941404;rs10437655;rs11039216	10
ENSG00000172247	C1QTNF4	11	47611216	47616211	-1	protein_coding	114900	C1QTNF4	0.679081		5	14.54	1.24734e-10	rs7941404;rs11039364;rs10437655;rs11039216	10
ENSG00000109919	MTCH2	11	47638867	47664175	-1	protein_coding	23788	MTCH2	0.166788	0.0369336	10	11.82	1.24734e-10	rs11039216;rs11039364;rs10437655;rs7941404	10
ENSG00000165923	AGBL2	11	47681143	47736941	-1	protein_coding	79841	AGBL2	6.81051e-12	-0.765874	58	14.46	1.24734e-10	rs11039216;rs10437655;rs11039364;rs7941404	10
ENSG00000109920	FNBP4	11	47738072	47788995	-1	protein_coding	23360	FNBP4	0.999993	-0.713792	61	16.01	1.24734e-10	rs11039216;rs11039364;rs7941404	10
ENSG00000030066	NUP160	11	47799639	47870107	-1	protein_coding	23279	NUP160	0.0239792	-0.345694	75	13.73	1.24734e-10	rs11039216;rs11039364	10
ENSG00000149177	PTPRJ	11	48002113	48189670	1	protein_coding	5795	PTPRJ	2.38654e-05		3	4.156	1.67517e-08	rs7941404	10
ENSG00000176555	OR4S1	11	48327775	48328704	1	protein_coding	256148	OR4S1	0.00461719	0.795798	2	0.62	1.26931e-08	rs7941404	10
ENSG00000159314	ARHGAP27	17	43471275	43511787	-1	protein_coding	201176	ARHGAP27	0.00125584	-0.761628	86	18.95	2.57036e-09	rs17762954	11
ENSG00000225190	PLEKHM1	17	43513266	43568115	-1	protein_coding	9842	PLEKHM1	0.840543	-0.663068	139	18.95	2.57036e-09	rs17762954	11
ENSG00000120088	CRHR1	17	43699267	43913194	1	protein_coding	1394	CRHR1	0.792134	2.03809	932	19.39	1.42542e-09	rs17762954	11
ENSG00000185294	SPPL2C	17	43922256	43924438	1	protein_coding	162540	SPPL2C	2.29525e-05	0.187395	120	23.5	1.47033e-09	rs17762954	11
ENSG00000186868	MAPT	17	43971748	44105700	1	protein_coding	4137	MAPT	4.68265e-05	2.01024	789	26.8	1.54586e-09	rs17762954	11
ENSG00000256762	STH	17	44076616	44077060	1	protein_coding	246744	STH	0.00444467	0.274193	95	19.15	3.61592e-09	rs17762954	11
ENSG00000120071	KANSL1	17	44107282	44302733	-1	protein_coding	101929776	KANSL1	0.999734	0.0589452	1070	26.4	1.55809e-09	rs17762954	11
ENSG00000228696	ARL17B	17	44352150	44439130	-1	protein_coding	100506084	ARL17B		-0.428243	288	15.22	5.87356e-09	rs17762954	11
ENSG00000176681	LRRC37A	17	44370099	44415160	1	protein_coding	474170	LRRC37A	0.890487		66	15.22	6.16255e-08	rs17762954	11
ENSG00000238083	LRRC37A2	17	44588877	44633016	1	protein_coding	474170	LRRC37A2			6	19.03		rs17762954	11
ENSG00000185829	ARL17A	17	44594068	44657088	-1	protein_coding	100506084	ARL17A		-2.38258	5	19.03		rs17762954	11
ENSG00000073969	NSF	17	44668035	44834830	1	protein_coding	101930324	NSF	0.713682	-0.566247	57	17.18	1.23802e-08	rs17762954	11
ENSG00000108379	WNT3	17	44839872	44910520	-1	protein_coding	101929777	WNT3	0.946108	-0.191111	40	16.08	1.23802e-08	rs17762954	11
ENSG00000259207	ITGB3	17	45331212	45421658	1	protein_coding	3690	ITGB3	0.1417	-0.214709	10	5.149	9.72371e-08	rs11868058	12
ENSG00000259753	ITGB3	17	45331263	45421658	1	protein_coding				-0.214709	10	5.149	9.72371e-08	rs11868058	12
ENSG00000178852	EFCAB13	17	45400656	45518678	1	protein_coding	124989	EFCAB13	8.21992e-19	-0.190445	47	24.5	6.81311e-08	rs11868058	12
ENSG00000141279	NPEPPS	17	45600308	45700642	1	protein_coding	9520	NPEPPS	0.999906	-0.210177	123	18.74	4.63387e-08	rs11868058	12
ENSG00000108424	KPNB1	17	45726842	45762871	1	protein_coding	3837	KPNB1	0.999994	-0.517927	36	21.3	9.5363e-08	rs11868058	12
ENSG00000198933	TBKBP1	17	45771447	45789416	1	protein_coding	9755	TBKBP1	0.0383778	-1.54619	10	21.3	1.06263e-07	rs11868058	12
ENSG00000159640	ACE	17	61554422	61599205	1	protein_coding	1636	ACE	4.63283e-18		48	17.05	1.97797e-09	rs6504163;rs4311	13
ENSG00000264813	ACE	17	61562184	61599209	1	protein_coding					39	17.05	4.97751e-09	rs6504163;rs4311	13
ENSG00000069399	BCL3	19	45250962	45263301	1	protein_coding	102465879	BCL3	0.862173		9	10.89	3.10321e-07	rs2927448	14
ENSG00000142273	CBLC	19	45281126	45303891	1	protein_coding	23624	CBLC	0.00018299	-0.348046	14	7.81	2.74742e-08	rs2927448;rs2889414	14
ENSG00000187244	BCAM	19	45312328	45324673	1	protein_coding	4059	BCAM	0.0368512		3	7.81	2.44605e-07	rs2927448	14
ENSG00000130204	TOMM40	19	45393826	45406946	1	protein_coding	10452	TOMM40	0.963682		3	4.835	3.42653e-08	rs584007	14
ENSG00000130203	APOE	19	45409011	45412650	1	protein_coding	348	APOE	0.0345336	-0.237445	5	4.835	3.42653e-08	rs584007	14
ENSG00000130208	APOC1	19	45417504	45422606	1	protein_coding	341	APOC1	0.0507383	-0.105569	7	4.835	3.42653e-08	rs584007	14
ENSG00000104856	RELB	19	45504688	45541452	1	protein_coding	5971	RELB	0.973563		23	11.9	2.52495e-08	rs35194383	14
ENSG00000170684	ZNF296	19	45574758	45579846	-1	protein_coding	162979	ZNF296	0.973289		1	1.222	9.33767e-07	rs7255018	14
ENSG00000142252	GEMIN7	19	45582453	45594782	1	protein_coding	79760	GEMIN7	0.347104	-0.101681	8	13.68	2.79828e-09	rs7255018;rs3178166	14
ENSG00000007047	MARK4	19	45582546	45808541	1	protein_coding	57787	MARK4	0.999932		26	13.68	2.79828e-09	rs7255018;rs3178166	14
ENSG00000104866	PPP1R37	19	45594654	45651335	1	protein_coding	284352	PPP1R37		0.14395	21	13.68	2.79828e-09	rs7255018;rs3178166	14
ENSG00000179846	NKPD1	19	45653008	45663408	-1	protein_coding	284353	NKPD1	1.88742e-09		7	9.722	4.1389e-07	rs7255018	14
ENSG00000007255	TRAPPC6A	19	45666186	45681495	-1	protein_coding	79090	TRAPPC6A	0.000705278	-0.133842	5	9.722	1.72276e-07	rs7255018	14
ENSG00000189114	BLOC1S3	19	45682003	45685059	1	protein_coding	388552	BLOC1S3	0.0184298	-0.115773	2	1.542	1.72276e-07	rs7255018	14
ENSG00000267545	AC005779.2	19	45683080	45705702	1	protein_coding					2	1.542	1.72276e-07	rs7255018	14
ENSG00000266958	AC006126.3	19	45690646	45720191	1	protein_coding					1	1.542	1.72276e-07	rs7255018	14
ENSG00000125746	EML2	19	46110252	46148887	-1	protein_coding	24139	EML2	7.57699e-10	0.190257	17	13.89	1.06514e-09	rs55914970	15
ENSG00000267757	C19orf83	19	46144752	46146098	1	protein_coding	100287177	C19orf83			6	13.89	1.90962e-08	rs55914970	15
ENSG00000010310	GIPR	19	46171502	46186982	1	protein_coding	2696	GIPR	2.54083e-22	-0.675671	11	15.59	9.33566e-10	rs55914970;rs35248551;rs1964272	15
ENSG00000125743	SNRPD2	19	46190712	46195827	-1	protein_coding	6633	SNRPD2	0.747515	-0.475801	9	7.558	9.33566e-10	rs1964272;rs8100587;rs4803848	15
ENSG00000011478	QPCTL	19	46195741	46207247	1	protein_coding	54814	QPCTL	0.00026154	-0.638079	21	7.558	9.33566e-10	rs1964272;rs8100587;rs4803848;rs3760842	15
ENSG00000177051	FBXO46	19	46213887	46234162	-1	protein_coding	23403	FBXO46	0.876437	0.0905437	28	15.12	2.94076e-09	rs4803848;rs8100587;rs3760842;rs8108590;rs2014576;rs12984785;rs4802273	15
ENSG00000237452	AC074212.3	19	46236509	46267792	1	protein_coding			0.376321		36	22.2	1.79823e-09	rs2014576;rs12984785;rs4802273;rs8108590	15
ENSG00000177045	SIX5	19	46268043	46272484	-1	protein_coding	147912	SIX5	0.310829	-0.397728	30	22.2	1.79823e-09	rs2014576;rs12984785;rs8108590;rs4802273	15
ENSG00000104936	DMPK	19	46272975	46285810	-1	protein_coding	1760	DMPK	0.0330812	-0.863937	36	22.2	1.79823e-09	rs2014576;rs12984785;rs4802273;rs8108590	15
ENSG00000268434	AC011530.4	19	46282695	46289231	-1	protein_coding					32	15.42	2.92104e-09	rs2014576;rs12984785;rs8108590;rs4802273	15
ENSG00000185800	DMWD	19	46286205	46296060	-1	protein_coding	1762	DMWD	0.00790211	-0.221831	37	15.42	1.71293e-09	rs2014576;rs12984785;rs8108590;rs4802273	15
ENSG00000104941	RSPH6A	19	46298968	46318577	-1	protein_coding	81492	RSPH6A	2.54884e-08		49	14.08	1.71293e-09	rs8108590;rs12984785;rs4802273;rs2014576	15
ENSG00000125755	SYMPK	19	46318668	46366548	-1	protein_coding	8189	SYMPK	0.997278	-0.38464	54	16.25	8.83625e-09	rs8108590;rs12984785;rs4802273	15
ENSG00000170608	FOXA3	19	46367247	46377055	1	protein_coding	3171	FOXA3	0.39551	-0.452954	7	16.25	1.03117e-08	rs8108590;rs12984785;rs4802273	15
Note: All candidate SNPs with conjFDR < 0.1 were mapped to 102 protein-coding genes using positional mapping.Each gene was annotated with the following information: pLI = probability of loss of function mutation intolerance (a higher scores indicate a higher probability); ncRVIS: Non-coding residual variation intolerance score (a higher score represents more intolerant to noncoding variants). Abb…

[truncated: 15 more sheets: Sheet11, Sheet12, Sheet13, Sheet14, Sheet15, Sheet16, Sheet17, Sheet18, Sheet19, Sheet20, Sheet21, Sheet22, Sheet23, Sheet24, Sheet25]
